# Supplementary material for: Metabolic regulation is sufficient for global and robust coordination of glucose uptake, catabolism, energy production and growth in Escherichia coli
Source: PLoS Comput Biol. 2017 Feb 10;13(2):e1005396. doi: 10.1371/journal.pcbi.1005396 (PMC5328398; doi:10.1371/journal.pcbi.1005396)
Supplement: S1 Table — (XLSX) [file pcbi.1005396.s001.xlsx]

## Sheet: Model comparison
	Reference	Compartments	Metabolites	Reactions	Metabolite-enzyme interactions	Reactions per sub-systema,b,c												Comments
						PTS	EMP	PPP	EDP	TCA	AR	GS	OP	NC & T	AC	XCH	GROWTH
	Chassagnole et al., 2010	2	18	48	74	1	10	7	-	-	1	-	-	-	-	-	10	- Concentrations of cofactors are fixed
		(cell, environment)																- Growth is not modeled
																		- Stoichiometric requirements for each precursors in biomass synthesis are not taken into account (the 10 output fluxes are independent one from another)
	Kadir et al., 2010	1	23	29	95	1	6	7	-	6	3	2	-	-	3	-	1	- The utilization of precursors for biomass synthesis is not taken into account (no output reactions)
																		- Growth rate is function of the extracellular glucose level
																		- Concentrations of cofactors are fixed
																		- Cell and environment are not defined explicitly
	Kotte et al., 2010	2	14	47	57	2	7	-	-	4	2	2	-	-	2	-	7	- Growth rate is function of the extracellular glucose level
		(cell, environment)																- Concentrations of cofactors are fixed
	Peskov et al., 2012b	1	42	65	211	1	15	9	2	10	4	2	-	4	-	-	15	- Growth is not modeled
																		- Stoichiometric requirements for each precursors in biomass synthesis are not taken into account (the 15 output fluxes are independent one from another)
																		- Cell and environment are not defined explicitly
	Jahan et al., 2016	1	27	56	123	2	7	8	2	6	4	2	-	4	3	-	13	- Concentrations of cofactors are fixed
																		- Stoichiometric requirements for each precursors in biomass synthesis are not taken into account (the 12 output fluxes are independent one from another)
																		- Cell and environment are not defined explicitly
	This study	3	62	68	255	5	12	9	2	10	3	2	5	5	3	5	1	- See model documentation for details
		(cytoplasm, periplasm, environment)
	a each reaction is considered in maximum one sub-system
	b reactions with rates fixed at zero in the Peskov model (10/75) were not considered
	c PTS: glucose phosphotransferase system, EMP: glycolysis and gluconeogenesis, PPP: pentose phosphate pathway, EDP: Entner-Doudoroff pathway, AR: anaplerotic reactions, TCA: tricarboxylic acid cycle, GS: glyoxylate shunt, AC: acetate metabolism, OP: oxidative phosphorylation, NC&T: nucleotide conversion and transhydrogenases, XCH: exchange reactions between compartments, GROWTH: biomass synthesis
