# Supplementary material for: Metabolic regulation is sufficient for global and robust coordination of glucose uptake, catabolism, energy production and growth in Escherichia coli
Source: PLoS Comput Biol. 2017 Feb 10;13(2):e1005396. doi: 10.1371/journal.pcbi.1005396 (PMC5328398; doi:10.1371/journal.pcbi.1005396)
Supplement: S1 Model — (ZIP) [file pcbi.1005396.s003.zip]

Archive with 2 entries (2 files):
- E_coli_Millard2016.cps
- E_coli_Millard2016.xml
