# Supplementary material for: Metabolic regulation is sufficient for global and robust coordination of glucose uptake, catabolism, energy production and growth in Escherichia coli
Source: PLoS Comput Biol. 2017 Feb 10;13(2):e1005396. doi: 10.1371/journal.pcbi.1005396 (PMC5328398; doi:10.1371/journal.pcbi.1005396)
Supplement: S1 Model — (ZIP) [file pcbi.1005396.s003.zip › E_coli_Millard2016.xml]

<?xml version="1.0" encoding="UTF-8"?>
<!-- Created by COPASI version 4.15 (Build 95) on 2016-05-31 23:50 with libSBML version 5.11.1. -->
<sbml xmlns="http://www.sbml.org/sbml/level2/version4" level="2" version="4">
  <model metaid="COPASI0" id="Millard2016___E__coli_central_carbon_and_energy_metabolism" name="Millard2016 - E. coli central carbon and energy metabolism">
    <notes>
      <body xmlns="http://www.w3.org/1999/xhtml">
        <pre>This model represents the central carbon and energy metabolic network of Escherichia coli growing under glucose limitation.</pre>
      </body>
    </notes>
    <annotation>
      <rdf:RDF xmlns:rdf="http://www.w3.org/1999/02/22-rdf-syntax-ns#" xmlns:dc="http://purl.org/dc/elements/1.1/" xmlns:dcterms="http://purl.org/dc/terms/" xmlns:vCard="http://www.w3.org/2001/vcard-rdf/3.0#" xmlns:bqbiol="http://biomodels.net/biology-qualifiers/" xmlns:bqmodel="http://biomodels.net/model-qualifiers/">
        <rdf:Description rdf:about="#COPASI0">
          <dc:creator>
            <rdf:Bag>
              <rdf:li rdf:parseType="Resource">
                <vCard:N rdf:parseType="Resource">
                  <vCard:Family>Millard</vCard:Family>
                  <vCard:Given>Pierre</vCard:Given>
                </vCard:N>
                <vCard:EMAIL>millard@insa-toulouse.fr</vCard:EMAIL>
                <vCard:ORG rdf:parseType="Resource">
                  <vCard:Orgname>INRA</vCard:Orgname>
                </vCard:ORG>
              </rdf:li>
              <rdf:li rdf:parseType="Resource">
                <vCard:N rdf:parseType="Resource">
                  <vCard:Family>Mendes</vCard:Family>
                  <vCard:Given>Pedro</vCard:Given>
                </vCard:N>
                <vCard:EMAIL>pedro.mendes@manchester.ac.uk</vCard:EMAIL>
                <vCard:ORG rdf:parseType="Resource">
                  <vCard:Orgname>University of Manchester</vCard:Orgname>
                </vCard:ORG>
              </rdf:li>
              <rdf:li rdf:parseType="Resource">
                <vCard:N rdf:parseType="Resource">
                  <vCard:Family>Smallbone</vCard:Family>
                  <vCard:Given>Kieran</vCard:Given>
                </vCard:N>
                <vCard:EMAIL>kieran.smallbone@manchester.ac.uk</vCard:EMAIL>
                <vCard:ORG rdf:parseType="Resource">
                  <vCard:Orgname>University of Manchester</vCard:Orgname>
                </vCard:ORG>
              </rdf:li>
            </rdf:Bag>
          </dc:creator>
          <dcterms:created rdf:parseType="Resource">
            <dcterms:W3CDTF>2015-05-10T22:00:37Z</dcterms:W3CDTF>
          </dcterms:created>
          <dcterms:modified rdf:parseType="Resource">
            <dcterms:W3CDTF>2015-05-10T22:00:37Z</dcterms:W3CDTF>
          </dcterms:modified>
        </rdf:Description>
      </rdf:RDF>
      <COPASI xmlns="http://www.copasi.org/static/sbml">
        <rdf:RDF xmlns:dcterms="http://purl.org/dc/terms/" xmlns:rdf="http://www.w3.org/1999/02/22-rdf-syntax-ns#" xmlns:vCard="http://www.w3.org/2001/vcard-rdf/3.0#">
          <rdf:Description rdf:about="#COPASI0">
            <dcterms:created>
              <rdf:Description>
                <dcterms:W3CDTF>2015-05-10T22:00:37Z</dcterms:W3CDTF>
              </rdf:Description>
            </dcterms:created>
            <dcterms:creator>
              <rdf:Description>
                <vCard:EMAIL>millard@insa-toulouse.fr</vCard:EMAIL>
                <vCard:N>
                  <rdf:Description>
                    <vCard:Family>Millard</vCard:Family>
                    <vCard:Given>Pierre</vCard:Given>
                  </rdf:Description>
                </vCard:N>
                <vCard:ORG>
                  <rdf:Description>
                    <vCard:Orgname>INRA</vCard:Orgname>
                  </rdf:Description>
                </vCard:ORG>
              </rdf:Description>
            </dcterms:creator>
            <dcterms:creator>
              <rdf:Description>
                <vCard:EMAIL>kieran.smallbone@manchester.ac.uk</vCard:EMAIL>
                <vCard:N>
                  <rdf:Description>
                    <vCard:Family>Smallbone</vCard:Family>
                    <vCard:Given>Kieran</vCard:Given>
                  </rdf:Description>
                </vCard:N>
                <vCard:ORG>
                  <rdf:Description>
                    <vCard:Orgname>University of Manchester</vCard:Orgname>
                  </rdf:Description>
                </vCard:ORG>
              </rdf:Description>
            </dcterms:creator>
            <dcterms:creator>
              <rdf:Description>
                <vCard:EMAIL>pedro.mendes@manchester.ac.uk</vCard:EMAIL>
                <vCard:N>
                  <rdf:Description>
                    <vCard:Family>Mendes</vCard:Family>
                    <vCard:Given>Pedro</vCard:Given>
                  </rdf:Description>
                </vCard:N>
                <vCard:ORG>
                  <rdf:Description>
                    <vCard:Orgname>University of Manchester</vCard:Orgname>
                  </rdf:Description>
                </vCard:ORG>
              </rdf:Description>
            </dcterms:creator>
          </rdf:Description>
        </rdf:RDF>
      </COPASI>
    </annotation>
    <listOfFunctionDefinitions>
      <functionDefinition metaid="COPASI154" id="Function_for_PGI" name="Function for PGI">
        <annotation>
          <COPASI xmlns="http://www.copasi.org/static/sbml">
            <rdf:RDF xmlns:dcterms="http://purl.org/dc/terms/" xmlns:rdf="http://www.w3.org/1999/02/22-rdf-syntax-ns#">
              <rdf:Description rdf:about="#COPASI154">
                <dcterms:created>
                  <rdf:Description>
                    <dcterms:W3CDTF>2013-10-05T14:27:25Z</dcterms:W3CDTF>
                  </rdf:Description>
                </dcterms:created>
              </rdf:Description>
            </rdf:RDF>
          </COPASI>
        </annotation>
        <math xmlns="http://www.w3.org/1998/Math/MathML">
          <lambda>
            <bvar>
              <ci> F6P </ci>
            </bvar>
            <bvar>
              <ci> G6P </ci>
            </bvar>
            <bvar>
              <ci> Keq </ci>
            </bvar>
            <bvar>
              <ci> KmF6P </ci>
            </bvar>
            <bvar>
              <ci> KmG6P </ci>
            </bvar>
            <bvar>
              <ci> KmPEP </ci>
            </bvar>
            <bvar>
              <ci> PEP </ci>
            </bvar>
            <bvar>
              <ci> Vmax </ci>
            </bvar>
            <bvar>
              <ci> PGN </ci>
            </bvar>
            <bvar>
              <ci> KmPGN </ci>
            </bvar>
            <apply>
              <divide/>
              <apply>
                <divide/>
                <apply>
                  <times/>
                  <ci> Vmax </ci>
                  <apply>
                    <minus/>
                    <ci> G6P </ci>
                    <apply>
                      <divide/>
                      <ci> F6P </ci>
                      <ci> Keq </ci>
                    </apply>
                  </apply>
                </apply>
                <ci> KmG6P </ci>
              </apply>
              <apply>
                <plus/>
                <cn> 1 </cn>
                <apply>
                  <divide/>
                  <ci> F6P </ci>
                  <ci> KmF6P </ci>
                </apply>
                <apply>
                  <divide/>
                  <ci> G6P </ci>
                  <ci> KmG6P </ci>
                </apply>
                <apply>
                  <divide/>
                  <ci> PEP </ci>
                  <ci> KmPEP </ci>
                </apply>
                <apply>
                  <divide/>
                  <ci> PGN </ci>
                  <ci> KmPGN </ci>
                </apply>
              </apply>
            </apply>
          </lambda>
        </math>
      </functionDefinition>
      <functionDefinition metaid="COPASI155" id="Function_for_PFK" name="Function for PFK">
        <annotation>
          <COPASI xmlns="http://www.copasi.org/static/sbml">
            <rdf:RDF xmlns:dcterms="http://purl.org/dc/terms/" xmlns:rdf="http://www.w3.org/1999/02/22-rdf-syntax-ns#">
              <rdf:Description rdf:about="#COPASI155">
                <dcterms:created>
                  <rdf:Description>
                    <dcterms:W3CDTF>2014-12-29T22:03:23Z</dcterms:W3CDTF>
                  </rdf:Description>
                </dcterms:created>
              </rdf:Description>
            </rdf:RDF>
          </COPASI>
        </annotation>
        <math xmlns="http://www.w3.org/1998/Math/MathML">
          <lambda>
            <bvar>
              <ci> ATP </ci>
            </bvar>
            <bvar>
              <ci> F6P </ci>
            </bvar>
            <bvar>
              <ci> FDP </ci>
            </bvar>
            <bvar>
              <ci> KefrADP </ci>
            </bvar>
            <bvar>
              <ci> KefrPEP </ci>
            </bvar>
            <bvar>
              <ci> KeftADP </ci>
            </bvar>
            <bvar>
              <ci> KeftPEP </ci>
            </bvar>
            <bvar>
              <ci> Keq </ci>
            </bvar>
            <bvar>
              <ci> KirADP </ci>
            </bvar>
            <bvar>
              <ci> KirATP </ci>
            </bvar>
            <bvar>
              <ci> KirF6P </ci>
            </bvar>
            <bvar>
              <ci> KirFDP </ci>
            </bvar>
            <bvar>
              <ci> KitADP </ci>
            </bvar>
            <bvar>
              <ci> KitATP </ci>
            </bvar>
            <bvar>
              <ci> KitF6P </ci>
            </bvar>
            <bvar>
              <ci> KitFDP </ci>
            </bvar>
            <bvar>
              <ci> KmrADP </ci>
            </bvar>
            <bvar>
              <ci> KmrATPMg </ci>
            </bvar>
            <bvar>
              <ci> KmrF6P </ci>
            </bvar>
            <bvar>
              <ci> KmrFDP </ci>
            </bvar>
            <bvar>
              <ci> KmtADP </ci>
            </bvar>
            <bvar>
              <ci> KmtATPMg </ci>
            </bvar>
            <bvar>
              <ci> KmtF6P </ci>
            </bvar>
            <bvar>
              <ci> KmtFDP </ci>
            </bvar>
            <bvar>
              <ci> L0 </ci>
            </bvar>
            <bvar>
              <ci> MgADP </ci>
            </bvar>
            <bvar>
              <ci> MgATP </ci>
            </bvar>
            <bvar>
              <ci> PEP </ci>
            </bvar>
            <bvar>
              <ci> Vmax </ci>
            </bvar>
            <bvar>
              <ci> Wr </ci>
            </bvar>
            <bvar>
              <ci> Wt </ci>
            </bvar>
            <bvar>
              <ci> n </ci>
            </bvar>
            <apply>
              <divide/>
              <apply>
                <divide/>
                <apply>
                  <divide/>
                  <apply>
                    <times/>
                    <ci> Vmax </ci>
                    <ci> n </ci>
                    <apply>
                      <minus/>
                      <apply>
                        <times/>
                        <ci> MgATP </ci>
                        <ci> F6P </ci>
                      </apply>
                      <apply>
                        <divide/>
                        <apply>
                          <times/>
                          <ci> MgADP </ci>
                          <ci> FDP </ci>
                        </apply>
                        <ci> Keq </ci>
                      </apply>
                    </apply>
                  </apply>
                  <apply>
                    <times/>
                    <ci> KirF6P </ci>
                    <ci> KmrATPMg </ci>
                  </apply>
                </apply>
                <apply>
                  <plus/>
                  <cn> 1 </cn>
                  <apply>
                    <times/>
                    <apply>
                      <divide/>
                      <ci> KmrFDP </ci>
                      <ci> KirFDP </ci>
                    </apply>
                    <apply>
                      <divide/>
                      <ci> MgADP </ci>
                      <ci> KmrADP </ci>
                    </apply>
                  </apply>
                  <apply>
                    <times/>
                    <apply>
                      <divide/>
                      <ci> KmrF6P </ci>
                      <ci> KirF6P </ci>
                    </apply>
                    <apply>
                      <divide/>
                      <ci> MgATP </ci>
                      <ci> KmrATPMg </ci>
                    </apply>
                  </apply>
                  <apply>
                    <times/>
                    <apply>
                      <divide/>
                      <ci> KmrFDP </ci>
                      <ci> KirFDP </ci>
                    </apply>
                    <apply>
                      <divide/>
                      <ci> MgADP </ci>
                      <ci> KmrADP </ci>
                    </apply>
                    <apply>
                      <divide/>
                      <ci> F6P </ci>
                      <ci> KirF6P </ci>
                    </apply>
                  </apply>
                  <apply>
                    <times/>
                    <apply>
                      <divide/>
                      <ci> MgATP </ci>
                      <ci> KmrATPMg </ci>
                    </apply>
                    <apply>
                      <divide/>
                      <ci> F6P </ci>
                      <ci> KirF6P </ci>
                    </apply>
                  </apply>
                  <apply>
                    <times/>
                    <apply>
                      <divide/>
                      <ci> MgADP </ci>
                      <ci> KirADP </ci>
                    </apply>
                    <apply>
                      <divide/>
                      <ci> MgATP </ci>
                      <ci> KmrATPMg </ci>
                    </apply>
                    <apply>
                      <divide/>
                      <ci> F6P </ci>
                      <ci> KirF6P </ci>
                    </apply>
                  </apply>
                  <apply>
                    <times/>
                    <apply>
                      <plus/>
                      <cn> 1 </cn>
                      <apply>
                        <divide/>
                        <apply>
                          <minus/>
                          <ci> ATP </ci>
                          <ci> MgATP </ci>
                        </apply>
                        <ci> KirATP </ci>
                      </apply>
                    </apply>
                    <apply>
                      <divide/>
                      <ci> F6P </ci>
                      <ci> KirF6P </ci>
                    </apply>
                  </apply>
                  <apply>
                    <divide/>
                    <ci> FDP </ci>
                    <ci> KirFDP </ci>
                  </apply>
                  <apply>
                    <times/>
                    <apply>
                      <divide/>
                      <ci> MgADP </ci>
                      <ci> KmrADP </ci>
                    </apply>
                    <apply>
                      <divide/>
                      <ci> FDP </ci>
                      <ci> KirFDP </ci>
                    </apply>
                  </apply>
                  <apply>
                    <times/>
                    <apply>
                      <divide/>
                      <ci> KmrF6P </ci>
                      <ci> KirF6P </ci>
                    </apply>
                    <apply>
                      <divide/>
                      <ci> MgATP </ci>
                      <ci> KmrATPMg </ci>
                    </apply>
                    <apply>
                      <divide/>
                      <ci> FDP </ci>
                      <ci> KirFDP </ci>
                    </apply>
                  </apply>
                  <apply>
                    <times/>
                    <ci> Wr </ci>
                    <apply>
                      <divide/>
                      <ci> KmrF6P </ci>
                      <ci> KirF6P </ci>
                    </apply>
                    <apply>
                      <divide/>
                      <ci> MgADP </ci>
                      <ci> KirADP </ci>
                    </apply>
                    <apply>
                      <divide/>
                      <ci> MgATP </ci>
                      <ci> KmrATPMg </ci>
                    </apply>
                    <apply>
                      <divide/>
                      <ci> FDP </ci>
                      <ci> KmrFDP </ci>
                    </apply>
                  </apply>
                </apply>
              </apply>
              <apply>
                <plus/>
                <cn> 1 </cn>
                <apply>
                  <times/>
                  <ci> L0 </ci>
                  <apply>
                    <power/>
                    <apply>
                      <divide/>
                      <apply>
                        <times/>
                        <apply>
                          <plus/>
                          <cn> 1 </cn>
                          <apply>
                            <times/>
                            <apply>
                              <divide/>
                              <ci> KmtFDP </ci>
                              <ci> KitFDP </ci>
                            </apply>
                            <apply>
                              <divide/>
                              <ci> MgADP </ci>
                              <ci> KmtADP </ci>
                            </apply>
                          </apply>
                          <apply>
                            <times/>
                            <apply>
                              <divide/>
                              <ci> KmtF6P </ci>
                              <ci> KitF6P </ci>
                            </apply>
                            <apply>
                              <divide/>
                              <ci> MgATP </ci>
                              <ci> KmtATPMg </ci>
                            </apply>
                          </apply>
                          <apply>
                            <times/>
                            <apply>
                              <divide/>
                              <ci> KmtFDP </ci>
                              <ci> KitFDP </ci>
                            </apply>
                            <apply>
                              <divide/>
                              <ci> MgADP </ci>
                              <ci> KmtADP </ci>
                            </apply>
                            <apply>
                              <divide/>
                              <ci> F6P </ci>
                              <ci> KitF6P </ci>
                            </apply>
                          </apply>
                          <apply>
                            <times/>
                            <apply>
                              <divide/>
                              <ci> MgATP </ci>
                              <ci> KmtATPMg </ci>
                            </apply>
                            <apply>
                              <divide/>
                              <ci> F6P </ci>
                              <ci> KitF6P </ci>
                            </apply>
                          </apply>
                          <apply>
                            <times/>
                            <apply>
                              <divide/>
                              <ci> MgADP </ci>
                              <ci> KitADP </ci>
                            </apply>
                            <apply>
                              <divide/>
                              <ci> MgATP </ci>
                              <ci> KmtATPMg </ci>
                            </apply>
                            <apply>
                              <divide/>
                              <ci> F6P </ci>
                              <ci> KitF6P </ci>
                            </apply>
                          </apply>
                          <apply>
                            <times/>
                            <apply>
                              <plus/>
                              <cn> 1 </cn>
                              <apply>
                                <divide/>
                                <apply>
                                  <minus/>
                                  <ci> ATP </ci>
                                  <ci> MgATP </ci>
                                </apply>
                                <ci> KitATP </ci>
                              </apply>
                            </apply>
                            <apply>
                              <divide/>
                              <ci> F6P </ci>
                              <ci> KitF6P </ci>
                            </apply>
                          </apply>
                          <apply>
                            <divide/>
                            <ci> FDP </ci>
                            <ci> KitFDP </ci>
                          </apply>
                          <apply>
                            <times/>
                            <apply>
                              <divide/>
                              <ci> MgADP </ci>
                              <ci> KmtADP </ci>
                            </apply>
                            <apply>
                              <divide/>
                              <ci> FDP </ci>
                              <ci> KitFDP </ci>
                            </apply>
                          </apply>
                          <apply>
                            <times/>
                            <apply>
                              <divide/>
                              <ci> KmtF6P </ci>
                              <ci> KitF6P </ci>
                            </apply>
                            <apply>
                              <divide/>
                              <ci> MgATP </ci>
                              <ci> KmtATPMg </ci>
                            </apply>
                            <apply>
                              <divide/>
                              <ci> FDP </ci>
                              <ci> KitFDP </ci>
                            </apply>
                          </apply>
                          <apply>
                            <times/>
                            <ci> Wt </ci>
                            <apply>
                              <divide/>
                              <ci> KmtF6P </ci>
                              <ci> KitF6P </ci>
                            </apply>
                            <apply>
                              <divide/>
                              <ci> MgADP </ci>
                              <ci> KitADP </ci>
                            </apply>
                            <apply>
                              <divide/>
                              <ci> MgATP </ci>
                              <ci> KmtATPMg </ci>
                            </apply>
                            <apply>
                              <divide/>
                              <ci> FDP </ci>
                              <ci> KmtFDP </ci>
                            </apply>
                          </apply>
                        </apply>
                        <apply>
                          <plus/>
                          <cn> 1 </cn>
                          <apply>
                            <divide/>
                            <ci> MgADP </ci>
                            <ci> KeftADP </ci>
                          </apply>
                          <apply>
                            <divide/>
                            <ci> PEP </ci>
                            <ci> KeftPEP </ci>
                          </apply>
                          <apply>
                            <times/>
                            <apply>
                              <divide/>
                              <ci> MgADP </ci>
                              <ci> KeftADP </ci>
                            </apply>
                            <apply>
                              <divide/>
                              <ci> PEP </ci>
                              <ci> KeftPEP </ci>
                            </apply>
                          </apply>
                        </apply>
                      </apply>
                      <apply>
                        <times/>
                        <apply>
                          <plus/>
                          <cn> 1 </cn>
                          <apply>
                            <times/>
                            <apply>
                              <divide/>
                              <ci> KmrFDP </ci>
                              <ci> KirFDP </ci>
                            </apply>
                            <apply>
                              <divide/>
                              <ci> MgADP </ci>
                              <ci> KmrADP </ci>
                            </apply>
                          </apply>
                          <apply>
                            <divide/>
                            <apply>
                              <times/>
                              <ci> KmrF6P </ci>
                              <ci> MgATP </ci>
                            </apply>
                            <apply>
                              <times/>
                              <ci> KirF6P </ci>
                              <ci> KmrATPMg </ci>
                            </apply>
                          </apply>
                          <apply>
                            <times/>
                            <apply>
                              <divide/>
                              <ci> KmrFDP </ci>
                              <ci> KirFDP </ci>
                            </apply>
                            <apply>
                              <divide/>
                              <ci> MgADP </ci>
                              <ci> KmrADP </ci>
                            </apply>
                            <apply>
                              <divide/>
                              <ci> F6P </ci>
                              <ci> KirF6P </ci>
                            </apply>
                          </apply>
                          <apply>
                            <times/>
                            <apply>
                              <divide/>
                              <ci> MgATP </ci>
                              <ci> KmrATPMg </ci>
                            </apply>
                            <apply>
                              <divide/>
                              <ci> F6P </ci>
                              <ci> KirF6P </ci>
                            </apply>
                          </apply>
                          <apply>
                            <times/>
                            <apply>
                              <divide/>
                              <ci> MgADP </ci>
                              <ci> KirADP </ci>
                            </apply>
                            <apply>
                              <divide/>
                              <ci> MgATP </ci>
                              <ci> KmrATPMg </ci>
                            </apply>
                            <apply>
                              <divide/>
                              <ci> F6P </ci>
                              <ci> KirF6P </ci>
                            </apply>
                          </apply>
                          <apply>
                            <times/>
                            <apply>
                              <plus/>
                              <cn> 1 </cn>
                              <apply>
                                <divide/>
                                <apply>
                                  <minus/>
                                  <ci> ATP </ci>
                                  <ci> MgATP </ci>
                                </apply>
                                <ci> KirATP </ci>
                              </apply>
                            </apply>
                            <apply>
                              <divide/>
                              <ci> F6P </ci>
                              <ci> KirF6P </ci>
                            </apply>
                          </apply>
                          <apply>
                            <divide/>
                            <ci> FDP </ci>
                            <ci> KirFDP </ci>
                          </apply>
                          <apply>
                            <times/>
                            <apply>
                              <divide/>
                              <ci> MgADP </ci>
                              <ci> KmrADP </ci>
                            </apply>
                            <apply>
                              <divide/>
                              <ci> FDP </ci>
                              <ci> KirFDP </ci>
                            </apply>
                          </apply>
                          <apply>
                            <times/>
                            <apply>
                              <divide/>
                              <ci> KmrF6P </ci>
                              <ci> KirF6P </ci>
                            </apply>
                            <apply>
                              <divide/>
                              <ci> MgATP </ci>
                              <ci> KmrATPMg </ci>
                            </apply>
                            <apply>
                              <divide/>
                              <ci> FDP </ci>
                              <ci> KirFDP </ci>
                            </apply>
                          </apply>
                          <apply>
                            <times/>
                            <ci> Wr </ci>
                            <apply>
                              <divide/>
                              <ci> KmrF6P </ci>
                              <ci> KirF6P </ci>
                            </apply>
                            <apply>
                              <divide/>
                              <ci> MgADP </ci>
                              <ci> KirADP </ci>
                            </apply>
                            <apply>
                              <divide/>
                              <ci> MgATP </ci>
                              <ci> KmrATPMg </ci>
                            </apply>
                            <apply>
                              <divide/>
                              <ci> FDP </ci>
                              <ci> KmrFDP </ci>
                            </apply>
                          </apply>
                        </apply>
                        <apply>
                          <plus/>
                          <cn> 1 </cn>
                          <apply>
                            <divide/>
                            <ci> MgADP </ci>
                            <ci> KefrADP </ci>
                          </apply>
                          <apply>
                            <divide/>
                            <ci> PEP </ci>
                            <ci> KefrPEP </ci>
                          </apply>
                          <apply>
                            <times/>
                            <apply>
                              <divide/>
                              <ci> MgADP </ci>
                              <ci> KefrADP </ci>
                            </apply>
                            <apply>
                              <divide/>
                              <ci> PEP </ci>
                              <ci> KefrPEP </ci>
                            </apply>
                          </apply>
                        </apply>
                      </apply>
                    </apply>
                    <ci> n </ci>
                  </apply>
                </apply>
              </apply>
            </apply>
          </lambda>
        </math>
      </functionDefinition>
      <functionDefinition metaid="COPASI156" id="Function_for_FBA" name="Function for FBA">
        <annotation>
          <COPASI xmlns="http://www.copasi.org/static/sbml">
            <rdf:RDF xmlns:dcterms="http://purl.org/dc/terms/" xmlns:rdf="http://www.w3.org/1999/02/22-rdf-syntax-ns#">
              <rdf:Description rdf:about="#COPASI156">
                <dcterms:created>
                  <rdf:Description>
                    <dcterms:W3CDTF>2014-12-29T22:00:27Z</dcterms:W3CDTF>
                  </rdf:Description>
                </dcterms:created>
              </rdf:Description>
            </rdf:RDF>
          </COPASI>
        </annotation>
        <math xmlns="http://www.w3.org/1998/Math/MathML">
          <lambda>
            <bvar>
              <ci> DAP </ci>
            </bvar>
            <bvar>
              <ci> FDP </ci>
            </bvar>
            <bvar>
              <ci> GAP </ci>
            </bvar>
            <bvar>
              <ci> Keq </ci>
            </bvar>
            <bvar>
              <ci> KmDAP </ci>
            </bvar>
            <bvar>
              <ci> KmFDP </ci>
            </bvar>
            <bvar>
              <ci> KmGAP </ci>
            </bvar>
            <bvar>
              <ci> KmPEP </ci>
            </bvar>
            <bvar>
              <ci> PEP </ci>
            </bvar>
            <bvar>
              <ci> Vmax </ci>
            </bvar>
            <apply>
              <divide/>
              <apply>
                <divide/>
                <apply>
                  <times/>
                  <ci> Vmax </ci>
                  <apply>
                    <minus/>
                    <ci> FDP </ci>
                    <apply>
                      <divide/>
                      <apply>
                        <times/>
                        <ci> DAP </ci>
                        <ci> GAP </ci>
                      </apply>
                      <ci> Keq </ci>
                    </apply>
                  </apply>
                </apply>
                <ci> KmFDP </ci>
              </apply>
              <apply>
                <plus/>
                <cn> 1 </cn>
                <apply>
                  <divide/>
                  <ci> FDP </ci>
                  <ci> KmFDP </ci>
                </apply>
                <apply>
                  <divide/>
                  <ci> DAP </ci>
                  <ci> KmDAP </ci>
                </apply>
                <apply>
                  <times/>
                  <apply>
                    <divide/>
                    <ci> DAP </ci>
                    <ci> KmDAP </ci>
                  </apply>
                  <apply>
                    <divide/>
                    <ci> GAP </ci>
                    <ci> KmGAP </ci>
                  </apply>
                </apply>
                <apply>
                  <divide/>
                  <ci> PEP </ci>
                  <ci> KmPEP </ci>
                </apply>
              </apply>
            </apply>
          </lambda>
        </math>
      </functionDefinition>
      <functionDefinition id="Function_for_TPI" name="Function for TPI">
        <math xmlns="http://www.w3.org/1998/Math/MathML">
          <lambda>
            <bvar>
              <ci> DAP </ci>
            </bvar>
            <bvar>
              <ci> GAP </ci>
            </bvar>
            <bvar>
              <ci> Keq </ci>
            </bvar>
            <bvar>
              <ci> KmDAP </ci>
            </bvar>
            <bvar>
              <ci> KmGAP </ci>
            </bvar>
            <bvar>
              <ci> Vmax </ci>
            </bvar>
            <apply>
              <divide/>
              <apply>
                <divide/>
                <apply>
                  <times/>
                  <ci> Vmax </ci>
                  <apply>
                    <minus/>
                    <ci> DAP </ci>
                    <apply>
                      <divide/>
                      <ci> GAP </ci>
                      <ci> Keq </ci>
                    </apply>
                  </apply>
                </apply>
                <ci> KmDAP </ci>
              </apply>
              <apply>
                <plus/>
                <cn> 1 </cn>
                <apply>
                  <divide/>
                  <ci> DAP </ci>
                  <ci> KmDAP </ci>
                </apply>
                <apply>
                  <divide/>
                  <ci> GAP </ci>
                  <ci> KmGAP </ci>
                </apply>
              </apply>
            </apply>
          </lambda>
        </math>
      </functionDefinition>
      <functionDefinition metaid="COPASI157" id="Function_for_GDH" name="Function for GDH">
        <annotation>
          <COPASI xmlns="http://www.copasi.org/static/sbml">
            <rdf:RDF xmlns:dcterms="http://purl.org/dc/terms/" xmlns:rdf="http://www.w3.org/1999/02/22-rdf-syntax-ns#">
              <rdf:Description rdf:about="#COPASI157">
                <dcterms:created>
                  <rdf:Description>
                    <dcterms:W3CDTF>2013-09-25T19:43:08Z</dcterms:W3CDTF>
                  </rdf:Description>
                </dcterms:created>
              </rdf:Description>
            </rdf:RDF>
          </COPASI>
        </annotation>
        <math xmlns="http://www.w3.org/1998/Math/MathML">
          <lambda>
            <bvar>
              <ci> BPG </ci>
            </bvar>
            <bvar>
              <ci> GAP </ci>
            </bvar>
            <bvar>
              <ci> Keq </ci>
            </bvar>
            <bvar>
              <ci> KmBPG </ci>
            </bvar>
            <bvar>
              <ci> KmGAP </ci>
            </bvar>
            <bvar>
              <ci> KmNAD </ci>
            </bvar>
            <bvar>
              <ci> KmNADH </ci>
            </bvar>
            <bvar>
              <ci> KmP </ci>
            </bvar>
            <bvar>
              <ci> NAD </ci>
            </bvar>
            <bvar>
              <ci> NADH </ci>
            </bvar>
            <bvar>
              <ci> P </ci>
            </bvar>
            <bvar>
              <ci> Vmax </ci>
            </bvar>
            <apply>
              <divide/>
              <apply>
                <divide/>
                <apply>
                  <times/>
                  <ci> Vmax </ci>
                  <apply>
                    <minus/>
                    <apply>
                      <times/>
                      <ci> P </ci>
                      <ci> GAP </ci>
                      <ci> NAD </ci>
                    </apply>
                    <apply>
                      <divide/>
                      <apply>
                        <times/>
                        <ci> BPG </ci>
                        <ci> NADH </ci>
                      </apply>
                      <ci> Keq </ci>
                    </apply>
                  </apply>
                </apply>
                <apply>
                  <times/>
                  <ci> KmP </ci>
                  <ci> KmGAP </ci>
                  <ci> KmNAD </ci>
                </apply>
              </apply>
              <apply>
                <minus/>
                <apply>
                  <plus/>
                  <apply>
                    <times/>
                    <apply>
                      <plus/>
                      <cn> 1 </cn>
                      <apply>
                        <divide/>
                        <ci> P </ci>
                        <ci> KmP </ci>
                      </apply>
                    </apply>
                    <apply>
                      <plus/>
                      <cn> 1 </cn>
                      <apply>
                        <divide/>
                        <ci> GAP </ci>
                        <ci> KmGAP </ci>
                      </apply>
                    </apply>
                    <apply>
                      <plus/>
                      <cn> 1 </cn>
                      <apply>
                        <divide/>
                        <ci> NAD </ci>
                        <ci> KmNAD </ci>
                      </apply>
                    </apply>
                  </apply>
                  <apply>
                    <times/>
                    <apply>
                      <plus/>
                      <cn> 1 </cn>
                      <apply>
                        <divide/>
                        <ci> BPG </ci>
                        <ci> KmBPG </ci>
                      </apply>
                    </apply>
                    <apply>
                      <plus/>
                      <cn> 1 </cn>
                      <apply>
                        <divide/>
                        <ci> NADH </ci>
                        <ci> KmNADH </ci>
                      </apply>
                    </apply>
                  </apply>
                </apply>
                <cn> 1 </cn>
              </apply>
            </apply>
          </lambda>
        </math>
      </functionDefinition>
      <functionDefinition metaid="COPASI158" id="Function_for_PGK" name="Function for PGK">
        <annotation>
          <COPASI xmlns="http://www.copasi.org/static/sbml">
            <rdf:RDF xmlns:dcterms="http://purl.org/dc/terms/" xmlns:rdf="http://www.w3.org/1999/02/22-rdf-syntax-ns#">
              <rdf:Description rdf:about="#COPASI158">
                <dcterms:created>
                  <rdf:Description>
                    <dcterms:W3CDTF>2013-09-26T08:49:30Z</dcterms:W3CDTF>
                  </rdf:Description>
                </dcterms:created>
              </rdf:Description>
            </rdf:RDF>
          </COPASI>
        </annotation>
        <math xmlns="http://www.w3.org/1998/Math/MathML">
          <lambda>
            <bvar>
              <ci> BPG </ci>
            </bvar>
            <bvar>
              <ci> Keq </ci>
            </bvar>
            <bvar>
              <ci> KmADPMg </ci>
            </bvar>
            <bvar>
              <ci> KmATPMg </ci>
            </bvar>
            <bvar>
              <ci> KmBPG </ci>
            </bvar>
            <bvar>
              <ci> KmPGA3 </ci>
            </bvar>
            <bvar>
              <ci> MgADP </ci>
            </bvar>
            <bvar>
              <ci> MgATP </ci>
            </bvar>
            <bvar>
              <ci> PGA3 </ci>
            </bvar>
            <bvar>
              <ci> Vmax </ci>
            </bvar>
            <apply>
              <divide/>
              <apply>
                <divide/>
                <apply>
                  <times/>
                  <ci> Vmax </ci>
                  <apply>
                    <minus/>
                    <apply>
                      <times/>
                      <ci> MgADP </ci>
                      <ci> BPG </ci>
                    </apply>
                    <apply>
                      <divide/>
                      <apply>
                        <times/>
                        <ci> MgATP </ci>
                        <ci> PGA3 </ci>
                      </apply>
                      <ci> Keq </ci>
                    </apply>
                  </apply>
                </apply>
                <apply>
                  <times/>
                  <ci> KmADPMg </ci>
                  <ci> KmBPG </ci>
                </apply>
              </apply>
              <apply>
                <plus/>
                <cn> 1 </cn>
                <apply>
                  <divide/>
                  <ci> MgADP </ci>
                  <ci> KmADPMg </ci>
                </apply>
                <apply>
                  <divide/>
                  <ci> BPG </ci>
                  <ci> KmBPG </ci>
                </apply>
                <apply>
                  <divide/>
                  <apply>
                    <times/>
                    <apply>
                      <divide/>
                      <ci> MgADP </ci>
                      <ci> KmADPMg </ci>
                    </apply>
                    <ci> BPG </ci>
                  </apply>
                  <ci> KmBPG </ci>
                </apply>
                <apply>
                  <divide/>
                  <ci> MgATP </ci>
                  <ci> KmATPMg </ci>
                </apply>
                <apply>
                  <divide/>
                  <ci> PGA3 </ci>
                  <ci> KmPGA3 </ci>
                </apply>
                <apply>
                  <divide/>
                  <apply>
                    <times/>
                    <apply>
                      <divide/>
                      <ci> MgATP </ci>
                      <ci> KmATPMg </ci>
                    </apply>
                    <ci> PGA3 </ci>
                  </apply>
                  <ci> KmPGA3 </ci>
                </apply>
              </apply>
            </apply>
          </lambda>
        </math>
      </functionDefinition>
      <functionDefinition metaid="COPASI159" id="Function_for_GPM" name="Function for GPM">
        <annotation>
          <COPASI xmlns="http://www.copasi.org/static/sbml">
            <rdf:RDF xmlns:dcterms="http://purl.org/dc/terms/" xmlns:rdf="http://www.w3.org/1999/02/22-rdf-syntax-ns#">
              <rdf:Description rdf:about="#COPASI159">
                <dcterms:created>
                  <rdf:Description>
                    <dcterms:W3CDTF>2013-10-13T10:20:43Z</dcterms:W3CDTF>
                  </rdf:Description>
                </dcterms:created>
              </rdf:Description>
            </rdf:RDF>
          </COPASI>
        </annotation>
        <math xmlns="http://www.w3.org/1998/Math/MathML">
          <lambda>
            <bvar>
              <ci> Keq </ci>
            </bvar>
            <bvar>
              <ci> KmPGA2 </ci>
            </bvar>
            <bvar>
              <ci> KmPGA3 </ci>
            </bvar>
            <bvar>
              <ci> PGA2 </ci>
            </bvar>
            <bvar>
              <ci> PGA3 </ci>
            </bvar>
            <bvar>
              <ci> Vmax </ci>
            </bvar>
            <apply>
              <divide/>
              <apply>
                <divide/>
                <apply>
                  <times/>
                  <ci> Vmax </ci>
                  <apply>
                    <minus/>
                    <ci> PGA3 </ci>
                    <apply>
                      <divide/>
                      <ci> PGA2 </ci>
                      <ci> Keq </ci>
                    </apply>
                  </apply>
                </apply>
                <ci> KmPGA3 </ci>
              </apply>
              <apply>
                <plus/>
                <cn> 1 </cn>
                <apply>
                  <divide/>
                  <ci> PGA3 </ci>
                  <ci> KmPGA3 </ci>
                </apply>
                <apply>
                  <divide/>
                  <ci> PGA2 </ci>
                  <ci> KmPGA2 </ci>
                </apply>
              </apply>
            </apply>
          </lambda>
        </math>
      </functionDefinition>
      <functionDefinition id="Function_for_ENO" name="Function for ENO">
        <math xmlns="http://www.w3.org/1998/Math/MathML">
          <lambda>
            <bvar>
              <ci> Keq </ci>
            </bvar>
            <bvar>
              <ci> KmPEP </ci>
            </bvar>
            <bvar>
              <ci> KmPGA2 </ci>
            </bvar>
            <bvar>
              <ci> PEP </ci>
            </bvar>
            <bvar>
              <ci> PGA2 </ci>
            </bvar>
            <bvar>
              <ci> Vmax </ci>
            </bvar>
            <apply>
              <divide/>
              <apply>
                <divide/>
                <apply>
                  <times/>
                  <ci> Vmax </ci>
                  <apply>
                    <minus/>
                    <ci> PGA2 </ci>
                    <apply>
                      <divide/>
                      <ci> PEP </ci>
                      <ci> Keq </ci>
                    </apply>
                  </apply>
                </apply>
                <ci> KmPGA2 </ci>
              </apply>
              <apply>
                <plus/>
                <cn> 1 </cn>
                <apply>
                  <divide/>
                  <ci> PGA2 </ci>
                  <ci> KmPGA2 </ci>
                </apply>
                <apply>
                  <divide/>
                  <ci> PEP </ci>
                  <ci> KmPEP </ci>
                </apply>
              </apply>
            </apply>
          </lambda>
        </math>
      </functionDefinition>
      <functionDefinition metaid="COPASI160" id="Function_for_PYK" name="Function for PYK">
        <annotation>
          <COPASI xmlns="http://www.copasi.org/static/sbml">
            <rdf:RDF xmlns:dcterms="http://purl.org/dc/terms/" xmlns:rdf="http://www.w3.org/1999/02/22-rdf-syntax-ns#">
              <rdf:Description rdf:about="#COPASI160">
                <dcterms:created>
                  <rdf:Description>
                    <dcterms:W3CDTF>2013-09-26T08:51:41Z</dcterms:W3CDTF>
                  </rdf:Description>
                </dcterms:created>
              </rdf:Description>
            </rdf:RDF>
          </COPASI>
        </annotation>
        <math xmlns="http://www.w3.org/1998/Math/MathML">
          <lambda>
            <bvar>
              <ci> ADP </ci>
            </bvar>
            <bvar>
              <ci> FDP </ci>
            </bvar>
            <bvar>
              <ci> G6P </ci>
            </bvar>
            <bvar>
              <ci> GL6P </ci>
            </bvar>
            <bvar>
              <ci> KefrFDP </ci>
            </bvar>
            <bvar>
              <ci> KefrG6P </ci>
            </bvar>
            <bvar>
              <ci> KefrGL6P </ci>
            </bvar>
            <bvar>
              <ci> KefrR5P </ci>
            </bvar>
            <bvar>
              <ci> KefrRU5P </ci>
            </bvar>
            <bvar>
              <ci> KefrS7P </ci>
            </bvar>
            <bvar>
              <ci> KefrX5P </ci>
            </bvar>
            <bvar>
              <ci> KeftATP </ci>
            </bvar>
            <bvar>
              <ci> KeftSUCCOA </ci>
            </bvar>
            <bvar>
              <ci> KirADP </ci>
            </bvar>
            <bvar>
              <ci> KirATP </ci>
            </bvar>
            <bvar>
              <ci> KirPEP </ci>
            </bvar>
            <bvar>
              <ci> KirPYR </ci>
            </bvar>
            <bvar>
              <ci> KirPyrATP </ci>
            </bvar>
            <bvar>
              <ci> KitADP </ci>
            </bvar>
            <bvar>
              <ci> KitATP </ci>
            </bvar>
            <bvar>
              <ci> KitPEP </ci>
            </bvar>
            <bvar>
              <ci> KitPYR </ci>
            </bvar>
            <bvar>
              <ci> KitPyrATP </ci>
            </bvar>
            <bvar>
              <ci> KmrADPMg </ci>
            </bvar>
            <bvar>
              <ci> KmrPEP </ci>
            </bvar>
            <bvar>
              <ci> KmtADPMg </ci>
            </bvar>
            <bvar>
              <ci> KmtPEP </ci>
            </bvar>
            <bvar>
              <ci> L0 </ci>
            </bvar>
            <bvar>
              <ci> MgADP </ci>
            </bvar>
            <bvar>
              <ci> MgATP </ci>
            </bvar>
            <bvar>
              <ci> PEP </ci>
            </bvar>
            <bvar>
              <ci> PYR </ci>
            </bvar>
            <bvar>
              <ci> R5P </ci>
            </bvar>
            <bvar>
              <ci> RU5P </ci>
            </bvar>
            <bvar>
              <ci> S7P </ci>
            </bvar>
            <bvar>
              <ci> SUCCOA </ci>
            </bvar>
            <bvar>
              <ci> Vmax </ci>
            </bvar>
            <bvar>
              <ci> X5P </ci>
            </bvar>
            <bvar>
              <ci> n </ci>
            </bvar>
            <apply>
              <divide/>
              <apply>
                <divide/>
                <apply>
                  <divide/>
                  <apply>
                    <times/>
                    <ci> Vmax </ci>
                    <ci> n </ci>
                    <ci> PEP </ci>
                    <ci> MgADP </ci>
                  </apply>
                  <apply>
                    <times/>
                    <ci> KirPEP </ci>
                    <ci> KmrADPMg </ci>
                  </apply>
                </apply>
                <apply>
                  <plus/>
                  <cn> 1 </cn>
                  <apply>
                    <times/>
                    <apply>
                      <divide/>
                      <ci> KmrPEP </ci>
                      <ci> KirPEP </ci>
                    </apply>
                    <apply>
                      <divide/>
                      <ci> MgADP </ci>
                      <ci> KmrADPMg </ci>
                    </apply>
                  </apply>
                  <apply>
                    <divide/>
                    <ci> MgATP </ci>
                    <ci> KirATP </ci>
                  </apply>
                  <apply>
                    <times/>
                    <apply>
                      <divide/>
                      <ci> MgADP </ci>
                      <ci> KmrADPMg </ci>
                    </apply>
                    <apply>
                      <divide/>
                      <ci> PEP </ci>
                      <ci> KirPEP </ci>
                    </apply>
                  </apply>
                  <apply>
                    <times/>
                    <apply>
                      <divide/>
                      <ci> KmrADPMg </ci>
                      <ci> KmrADPMg </ci>
                    </apply>
                    <apply>
                      <plus/>
                      <cn> 1 </cn>
                      <apply>
                        <divide/>
                        <apply>
                          <minus/>
                          <ci> ADP </ci>
                          <ci> MgADP </ci>
                        </apply>
                        <ci> KirADP </ci>
                      </apply>
                    </apply>
                    <apply>
                      <divide/>
                      <ci> PEP </ci>
                      <ci> KirPEP </ci>
                    </apply>
                  </apply>
                  <apply>
                    <divide/>
                    <ci> PYR </ci>
                    <ci> KirPYR </ci>
                  </apply>
                  <apply>
                    <times/>
                    <apply>
                      <divide/>
                      <ci> MgATP </ci>
                      <ci> KirPyrATP </ci>
                    </apply>
                    <apply>
                      <divide/>
                      <ci> PYR </ci>
                      <ci> KirPYR </ci>
                    </apply>
                  </apply>
                </apply>
              </apply>
              <apply>
                <plus/>
                <cn> 1 </cn>
                <apply>
                  <times/>
                  <ci> L0 </ci>
                  <apply>
                    <power/>
                    <apply>
                      <divide/>
                      <apply>
                        <times/>
                        <apply>
                          <plus/>
                          <cn> 1 </cn>
                          <apply>
                            <times/>
                            <apply>
                              <divide/>
                              <ci> KmtPEP </ci>
                              <ci> KitPEP </ci>
                            </apply>
                            <apply>
                              <divide/>
                              <ci> MgADP </ci>
                              <ci> KmtADPMg </ci>
                            </apply>
                          </apply>
                          <apply>
                            <divide/>
                            <ci> MgATP </ci>
                            <ci> KitATP </ci>
                          </apply>
                          <apply>
                            <divide/>
                            <apply>
                              <times/>
                              <ci> MgADP </ci>
                              <ci> PEP </ci>
                            </apply>
                            <apply>
                              <times/>
                              <ci> KitPEP </ci>
                              <ci> KmtADPMg </ci>
                            </apply>
                          </apply>
                          <apply>
                            <times/>
                            <apply>
                              <plus/>
                              <cn> 1 </cn>
                              <apply>
                                <divide/>
                                <apply>
                                  <minus/>
                                  <ci> ADP </ci>
                                  <ci> MgADP </ci>
                                </apply>
                                <ci> KitADP </ci>
                              </apply>
                            </apply>
                            <apply>
                              <divide/>
                              <ci> PEP </ci>
                              <ci> KitPEP </ci>
                            </apply>
                          </apply>
                          <apply>
                            <divide/>
                            <ci> PYR </ci>
                            <ci> KitPYR </ci>
                          </apply>
                          <apply>
                            <times/>
                            <apply>
                              <divide/>
                              <ci> MgATP </ci>
                              <ci> KitPyrATP </ci>
                            </apply>
                            <apply>
                              <divide/>
                              <ci> PYR </ci>
                              <ci> KitPYR </ci>
                            </apply>
                          </apply>
                        </apply>
                        <apply>
                          <plus/>
                          <cn> 1 </cn>
                          <apply>
                            <divide/>
                            <ci> SUCCOA </ci>
                            <ci> KeftSUCCOA </ci>
                          </apply>
                          <apply>
                            <divide/>
                            <apply>
                              <times/>
                              <ci> MgATP </ci>
                              <ci> SUCCOA </ci>
                            </apply>
                            <apply>
                              <times/>
                              <ci> KeftATP </ci>
                              <ci> KeftSUCCOA </ci>
                            </apply>
                          </apply>
                        </apply>
                      </apply>
                      <apply>
                        <times/>
                        <apply>
                          <plus/>
                          <cn> 1 </cn>
                          <apply>
                            <times/>
                            <apply>
                              <divide/>
                              <ci> KmrPEP </ci>
                              <ci> KirPEP </ci>
                            </apply>
                            <apply>
                              <divide/>
                              <ci> MgADP </ci>
                              <ci> KmrADPMg </ci>
                            </apply>
                          </apply>
                          <apply>
                            <divide/>
                            <ci> MgATP </ci>
                            <ci> KirATP </ci>
                          </apply>
                          <apply>
                            <times/>
                            <apply>
                              <divide/>
                              <ci> MgADP </ci>
                              <ci> KmrADPMg </ci>
                            </apply>
                            <apply>
                              <divide/>
                              <ci> PEP </ci>
                              <ci> KirPEP </ci>
                            </apply>
                          </apply>
                          <apply>
                            <times/>
                            <apply>
                              <plus/>
                              <cn> 1 </cn>
                              <apply>
                                <divide/>
                                <apply>
                                  <minus/>
                                  <ci> ADP </ci>
                                  <ci> MgADP </ci>
                                </apply>
                                <ci> KirADP </ci>
                              </apply>
                            </apply>
                            <apply>
                              <divide/>
                              <ci> PEP </ci>
                              <ci> KirPEP </ci>
                            </apply>
                          </apply>
                          <apply>
                            <divide/>
                            <ci> PYR </ci>
                            <ci> KirPYR </ci>
                          </apply>
                          <apply>
                            <times/>
                            <apply>
                              <divide/>
                              <ci> MgATP </ci>
                              <ci> KirPyrATP </ci>
                            </apply>
                            <apply>
                              <divide/>
                              <ci> PYR </ci>
                              <ci> KirPYR </ci>
                            </apply>
                          </apply>
                        </apply>
                        <apply>
                          <plus/>
                          <cn> 1 </cn>
                          <apply>
                            <divide/>
                            <ci> FDP </ci>
                            <ci> KefrFDP </ci>
                          </apply>
                          <apply>
                            <divide/>
                            <ci> G6P </ci>
                            <ci> KefrG6P </ci>
                          </apply>
                          <apply>
                            <divide/>
                            <ci> GL6P </ci>
                            <ci> KefrGL6P </ci>
                          </apply>
                          <apply>
                            <divide/>
                            <ci> R5P </ci>
                            <ci> KefrR5P </ci>
                          </apply>
                          <apply>
                            <divide/>
                            <ci> RU5P </ci>
                            <ci> KefrRU5P </ci>
                          </apply>
                          <apply>
                            <divide/>
                            <ci> S7P </ci>
                            <ci> KefrS7P </ci>
                          </apply>
                          <apply>
                            <divide/>
                            <ci> X5P </ci>
                            <ci> KefrX5P </ci>
                          </apply>
                        </apply>
                      </apply>
                    </apply>
                    <ci> n </ci>
                  </apply>
                </apply>
              </apply>
            </apply>
          </lambda>
        </math>
      </functionDefinition>
      <functionDefinition id="Function_for_ZWF" name="Function for ZWF">
        <math xmlns="http://www.w3.org/1998/Math/MathML">
          <lambda>
            <bvar>
              <ci> G6P </ci>
            </bvar>
            <bvar>
              <ci> GL6P </ci>
            </bvar>
            <bvar>
              <ci> KdG6P </ci>
            </bvar>
            <bvar>
              <ci> KdGL6P </ci>
            </bvar>
            <bvar>
              <ci> Keq </ci>
            </bvar>
            <bvar>
              <ci> KmG6P </ci>
            </bvar>
            <bvar>
              <ci> KmGL6P </ci>
            </bvar>
            <bvar>
              <ci> KmNADP </ci>
            </bvar>
            <bvar>
              <ci> KmNADPH </ci>
            </bvar>
            <bvar>
              <ci> NADP </ci>
            </bvar>
            <bvar>
              <ci> NADPH </ci>
            </bvar>
            <bvar>
              <ci> Vmax </ci>
            </bvar>
            <apply>
              <divide/>
              <apply>
                <divide/>
                <apply>
                  <times/>
                  <ci> Vmax </ci>
                  <apply>
                    <minus/>
                    <apply>
                      <times/>
                      <ci> G6P </ci>
                      <ci> NADP </ci>
                    </apply>
                    <apply>
                      <divide/>
                      <apply>
                        <times/>
                        <ci> GL6P </ci>
                        <ci> NADPH </ci>
                      </apply>
                      <ci> Keq </ci>
                    </apply>
                  </apply>
                </apply>
                <apply>
                  <times/>
                  <ci> KdG6P </ci>
                  <ci> KmNADP </ci>
                </apply>
              </apply>
              <apply>
                <plus/>
                <cn> 1 </cn>
                <apply>
                  <divide/>
                  <ci> G6P </ci>
                  <ci> KdG6P </ci>
                </apply>
                <apply>
                  <times/>
                  <apply>
                    <divide/>
                    <ci> KmG6P </ci>
                    <ci> KdG6P </ci>
                  </apply>
                  <apply>
                    <divide/>
                    <ci> NADP </ci>
                    <ci> KmNADP </ci>
                  </apply>
                </apply>
                <apply>
                  <times/>
                  <apply>
                    <divide/>
                    <ci> G6P </ci>
                    <ci> KdG6P </ci>
                  </apply>
                  <apply>
                    <divide/>
                    <ci> NADP </ci>
                    <ci> KmNADP </ci>
                  </apply>
                </apply>
                <apply>
                  <times/>
                  <apply>
                    <divide/>
                    <ci> KmGL6P </ci>
                    <ci> KdGL6P </ci>
                  </apply>
                  <apply>
                    <divide/>
                    <ci> NADPH </ci>
                    <ci> KmNADPH </ci>
                  </apply>
                </apply>
                <apply>
                  <times/>
                  <apply>
                    <divide/>
                    <ci> GL6P </ci>
                    <ci> KdGL6P </ci>
                  </apply>
                  <apply>
                    <divide/>
                    <ci> NADPH </ci>
                    <ci> KmNADPH </ci>
                  </apply>
                </apply>
              </apply>
            </apply>
          </lambda>
        </math>
      </functionDefinition>
      <functionDefinition metaid="COPASI161" id="Function_for_PGL" name="Function for PGL">
        <annotation>
          <COPASI xmlns="http://www.copasi.org/static/sbml">
            <rdf:RDF xmlns:dcterms="http://purl.org/dc/terms/" xmlns:rdf="http://www.w3.org/1999/02/22-rdf-syntax-ns#">
              <rdf:Description rdf:about="#COPASI161">
                <dcterms:created>
                  <rdf:Description>
                    <dcterms:W3CDTF>2014-12-29T22:03:27Z</dcterms:W3CDTF>
                  </rdf:Description>
                </dcterms:created>
              </rdf:Description>
            </rdf:RDF>
          </COPASI>
        </annotation>
        <math xmlns="http://www.w3.org/1998/Math/MathML">
          <lambda>
            <bvar>
              <ci> G6P </ci>
            </bvar>
            <bvar>
              <ci> GL6P </ci>
            </bvar>
            <bvar>
              <ci> Keq </ci>
            </bvar>
            <bvar>
              <ci> KiG6P </ci>
            </bvar>
            <bvar>
              <ci> KmGL6P </ci>
            </bvar>
            <bvar>
              <ci> KmPGN </ci>
            </bvar>
            <bvar>
              <ci> PGN </ci>
            </bvar>
            <bvar>
              <ci> Vmax </ci>
            </bvar>
            <apply>
              <divide/>
              <apply>
                <divide/>
                <apply>
                  <times/>
                  <ci> Vmax </ci>
                  <apply>
                    <minus/>
                    <ci> GL6P </ci>
                    <apply>
                      <divide/>
                      <ci> PGN </ci>
                      <ci> Keq </ci>
                    </apply>
                  </apply>
                </apply>
                <ci> KmGL6P </ci>
              </apply>
              <apply>
                <plus/>
                <cn> 1 </cn>
                <apply>
                  <divide/>
                  <ci> GL6P </ci>
                  <ci> KmGL6P </ci>
                </apply>
                <apply>
                  <divide/>
                  <ci> PGN </ci>
                  <ci> KmPGN </ci>
                </apply>
                <apply>
                  <divide/>
                  <ci> G6P </ci>
                  <ci> KiG6P </ci>
                </apply>
              </apply>
            </apply>
          </lambda>
        </math>
      </functionDefinition>
      <functionDefinition metaid="COPASI162" id="Function_for_GND" name="Function for GND">
        <annotation>
          <COPASI xmlns="http://www.copasi.org/static/sbml">
            <rdf:RDF xmlns:dcterms="http://purl.org/dc/terms/" xmlns:rdf="http://www.w3.org/1999/02/22-rdf-syntax-ns#">
              <rdf:Description rdf:about="#COPASI162">
                <dcterms:created>
                  <rdf:Description>
                    <dcterms:W3CDTF>2013-10-01T13:50:19Z</dcterms:W3CDTF>
                  </rdf:Description>
                </dcterms:created>
              </rdf:Description>
            </rdf:RDF>
          </COPASI>
        </annotation>
        <math xmlns="http://www.w3.org/1998/Math/MathML">
          <lambda>
            <bvar>
              <ci> ATP </ci>
            </bvar>
            <bvar>
              <ci> FDP </ci>
            </bvar>
            <bvar>
              <ci> HCO3 </ci>
            </bvar>
            <bvar>
              <ci> KdHCO3 </ci>
            </bvar>
            <bvar>
              <ci> KdHCO3NADPH </ci>
            </bvar>
            <bvar>
              <ci> KdNADP </ci>
            </bvar>
            <bvar>
              <ci> KdNADPH </ci>
            </bvar>
            <bvar>
              <ci> KdRu5P </ci>
            </bvar>
            <bvar>
              <ci> KefATP </ci>
            </bvar>
            <bvar>
              <ci> KefFbP </ci>
            </bvar>
            <bvar>
              <ci> KefNADPATP </ci>
            </bvar>
            <bvar>
              <ci> KefNADPFbP </ci>
            </bvar>
            <bvar>
              <ci> Keq </ci>
            </bvar>
            <bvar>
              <ci> KmHCO3 </ci>
            </bvar>
            <bvar>
              <ci> KmNADP </ci>
            </bvar>
            <bvar>
              <ci> KmNADPH </ci>
            </bvar>
            <bvar>
              <ci> KmPGN </ci>
            </bvar>
            <bvar>
              <ci> KmRU5P </ci>
            </bvar>
            <bvar>
              <ci> NADP </ci>
            </bvar>
            <bvar>
              <ci> NADPH </ci>
            </bvar>
            <bvar>
              <ci> PGN </ci>
            </bvar>
            <bvar>
              <ci> RU5P </ci>
            </bvar>
            <bvar>
              <ci> Vmax </ci>
            </bvar>
            <apply>
              <divide/>
              <apply>
                <divide/>
                <apply>
                  <times/>
                  <ci> Vmax </ci>
                  <apply>
                    <minus/>
                    <apply>
                      <times/>
                      <ci> NADP </ci>
                      <ci> PGN </ci>
                    </apply>
                    <apply>
                      <divide/>
                      <apply>
                        <times/>
                        <ci> NADPH </ci>
                        <ci> RU5P </ci>
                        <ci> HCO3 </ci>
                      </apply>
                      <ci> Keq </ci>
                    </apply>
                  </apply>
                </apply>
                <apply>
                  <times/>
                  <ci> KdNADP </ci>
                  <ci> KmPGN </ci>
                </apply>
              </apply>
              <apply>
                <plus/>
                <cn> 1 </cn>
                <apply>
                  <divide/>
                  <ci> NADP </ci>
                  <ci> KdNADP </ci>
                </apply>
                <apply>
                  <divide/>
                  <ci> FDP </ci>
                  <ci> KefFbP </ci>
                </apply>
                <apply>
                  <times/>
                  <apply>
                    <divide/>
                    <ci> NADP </ci>
                    <ci> KdNADP </ci>
                  </apply>
                  <apply>
                    <divide/>
                    <ci> FDP </ci>
                    <ci> KefNADPFbP </ci>
                  </apply>
                </apply>
                <apply>
                  <times/>
                  <apply>
                    <divide/>
                    <ci> KmNADP </ci>
                    <ci> KdNADP </ci>
                  </apply>
                  <apply>
                    <divide/>
                    <ci> PGN </ci>
                    <ci> KmPGN </ci>
                  </apply>
                </apply>
                <apply>
                  <times/>
                  <apply>
                    <divide/>
                    <ci> NADP </ci>
                    <ci> KdNADP </ci>
                  </apply>
                  <apply>
                    <divide/>
                    <ci> PGN </ci>
                    <ci> KmPGN </ci>
                  </apply>
                </apply>
                <apply>
                  <divide/>
                  <ci> ATP </ci>
                  <ci> KefATP </ci>
                </apply>
                <apply>
                  <times/>
                  <apply>
                    <divide/>
                    <ci> ATP </ci>
                    <ci> KefNADPATP </ci>
                  </apply>
                  <apply>
                    <divide/>
                    <ci> KmNADP </ci>
                    <ci> KdNADP </ci>
                  </apply>
                  <apply>
                    <divide/>
                    <ci> PGN </ci>
                    <ci> KmPGN </ci>
                  </apply>
                </apply>
                <apply>
                  <divide/>
                  <ci> HCO3 </ci>
                  <ci> KdHCO3 </ci>
                </apply>
                <apply>
                  <divide/>
                  <ci> NADPH </ci>
                  <ci> KdNADPH </ci>
                </apply>
                <apply>
                  <divide/>
                  <ci> RU5P </ci>
                  <ci> KdRu5P </ci>
                </apply>
                <apply>
                  <times/>
                  <apply>
                    <divide/>
                    <ci> HCO3 </ci>
                    <ci> KdHCO3 </ci>
                  </apply>
                  <apply>
                    <divide/>
                    <ci> NADPH </ci>
                    <ci> KdHCO3NADPH </ci>
                  </apply>
                </apply>
                <apply>
                  <times/>
                  <apply>
                    <divide/>
                    <ci> HCO3 </ci>
                    <ci> KdHCO3 </ci>
                  </apply>
                  <apply>
                    <divide/>
                    <ci> KmNADPH </ci>
                    <ci> KdHCO3NADPH </ci>
                  </apply>
                  <apply>
                    <divide/>
                    <ci> RU5P </ci>
                    <ci> KmRU5P </ci>
                  </apply>
                </apply>
                <apply>
                  <times/>
                  <apply>
                    <divide/>
                    <ci> HCO3 </ci>
                    <ci> KdHCO3 </ci>
                  </apply>
                  <apply>
                    <divide/>
                    <ci> NADPH </ci>
                    <ci> KdHCO3NADPH </ci>
                  </apply>
                  <apply>
                    <divide/>
                    <ci> RU5P </ci>
                    <ci> KmRU5P </ci>
                  </apply>
                </apply>
                <apply>
                  <times/>
                  <apply>
                    <divide/>
                    <ci> KmHCO3 </ci>
                    <ci> KdHCO3 </ci>
                  </apply>
                  <apply>
                    <divide/>
                    <ci> NADPH </ci>
                    <ci> KdHCO3NADPH </ci>
                  </apply>
                  <apply>
                    <divide/>
                    <ci> RU5P </ci>
                    <ci> KmRU5P </ci>
                  </apply>
                </apply>
              </apply>
            </apply>
          </lambda>
        </math>
      </functionDefinition>
      <functionDefinition id="Function_for_RPE" name="Function for RPE">
        <math xmlns="http://www.w3.org/1998/Math/MathML">
          <lambda>
            <bvar>
              <ci> Keq </ci>
            </bvar>
            <bvar>
              <ci> KmRU5P </ci>
            </bvar>
            <bvar>
              <ci> KmX5P </ci>
            </bvar>
            <bvar>
              <ci> RU5P </ci>
            </bvar>
            <bvar>
              <ci> Vmax </ci>
            </bvar>
            <bvar>
              <ci> X5P </ci>
            </bvar>
            <apply>
              <divide/>
              <apply>
                <divide/>
                <apply>
                  <times/>
                  <ci> Vmax </ci>
                  <apply>
                    <minus/>
                    <ci> RU5P </ci>
                    <apply>
                      <divide/>
                      <ci> X5P </ci>
                      <ci> Keq </ci>
                    </apply>
                  </apply>
                </apply>
                <ci> KmRU5P </ci>
              </apply>
              <apply>
                <plus/>
                <cn> 1 </cn>
                <apply>
                  <divide/>
                  <ci> RU5P </ci>
                  <ci> KmRU5P </ci>
                </apply>
                <apply>
                  <divide/>
                  <ci> X5P </ci>
                  <ci> KmX5P </ci>
                </apply>
              </apply>
            </apply>
          </lambda>
        </math>
      </functionDefinition>
      <functionDefinition id="Function_for_RPI" name="Function for RPI">
        <math xmlns="http://www.w3.org/1998/Math/MathML">
          <lambda>
            <bvar>
              <ci> E4P </ci>
            </bvar>
            <bvar>
              <ci> Keq </ci>
            </bvar>
            <bvar>
              <ci> KmE4P </ci>
            </bvar>
            <bvar>
              <ci> KmR5P </ci>
            </bvar>
            <bvar>
              <ci> KmRU5P </ci>
            </bvar>
            <bvar>
              <ci> R5P </ci>
            </bvar>
            <bvar>
              <ci> RU5P </ci>
            </bvar>
            <bvar>
              <ci> Vmax </ci>
            </bvar>
            <apply>
              <divide/>
              <apply>
                <divide/>
                <apply>
                  <times/>
                  <ci> Vmax </ci>
                  <apply>
                    <minus/>
                    <ci> RU5P </ci>
                    <apply>
                      <divide/>
                      <ci> R5P </ci>
                      <ci> Keq </ci>
                    </apply>
                  </apply>
                </apply>
                <ci> KmRU5P </ci>
              </apply>
              <apply>
                <plus/>
                <cn> 1 </cn>
                <apply>
                  <divide/>
                  <ci> RU5P </ci>
                  <ci> KmRU5P </ci>
                </apply>
                <apply>
                  <divide/>
                  <ci> R5P </ci>
                  <ci> KmR5P </ci>
                </apply>
                <apply>
                  <divide/>
                  <ci> E4P </ci>
                  <ci> KmE4P </ci>
                </apply>
              </apply>
            </apply>
          </lambda>
        </math>
      </functionDefinition>
      <functionDefinition metaid="COPASI163" id="Function_for_X5P_GAP_TKT" name="Function for X5P_GAP_TKT">
        <annotation>
          <COPASI xmlns="http://www.copasi.org/static/sbml">
            <rdf:RDF xmlns:dcterms="http://purl.org/dc/terms/" xmlns:rdf="http://www.w3.org/1999/02/22-rdf-syntax-ns#">
              <rdf:Description rdf:about="#COPASI163">
                <dcterms:created>
                  <rdf:Description>
                    <dcterms:W3CDTF>2013-10-31T12:39:06Z</dcterms:W3CDTF>
                  </rdf:Description>
                </dcterms:created>
              </rdf:Description>
            </rdf:RDF>
          </COPASI>
        </annotation>
        <math xmlns="http://www.w3.org/1998/Math/MathML">
          <lambda>
            <bvar>
              <ci> GAP </ci>
            </bvar>
            <bvar>
              <ci> Keq </ci>
            </bvar>
            <bvar>
              <ci> X5P </ci>
            </bvar>
            <bvar>
              <ci> kcat </ci>
            </bvar>
            <bvar>
              <ci> tkt </ci>
            </bvar>
            <bvar>
              <ci> tktC2 </ci>
            </bvar>
            <apply>
              <times/>
              <ci> kcat </ci>
              <apply>
                <minus/>
                <apply>
                  <times/>
                  <ci> tkt </ci>
                  <ci> X5P </ci>
                </apply>
                <apply>
                  <divide/>
                  <apply>
                    <times/>
                    <ci> GAP </ci>
                    <ci> tktC2 </ci>
                  </apply>
                  <ci> Keq </ci>
                </apply>
              </apply>
            </apply>
          </lambda>
        </math>
      </functionDefinition>
      <functionDefinition metaid="COPASI164" id="Function_for_F6P_E4P_TKT" name="Function for F6P_E4P_TKT">
        <annotation>
          <COPASI xmlns="http://www.copasi.org/static/sbml">
            <rdf:RDF xmlns:dcterms="http://purl.org/dc/terms/" xmlns:rdf="http://www.w3.org/1999/02/22-rdf-syntax-ns#">
              <rdf:Description rdf:about="#COPASI164">
                <dcterms:created>
                  <rdf:Description>
                    <dcterms:W3CDTF>2014-12-29T22:00:24Z</dcterms:W3CDTF>
                  </rdf:Description>
                </dcterms:created>
              </rdf:Description>
            </rdf:RDF>
          </COPASI>
        </annotation>
        <math xmlns="http://www.w3.org/1998/Math/MathML">
          <lambda>
            <bvar>
              <ci> E4P </ci>
            </bvar>
            <bvar>
              <ci> F6P </ci>
            </bvar>
            <bvar>
              <ci> Keq </ci>
            </bvar>
            <bvar>
              <ci> kcat </ci>
            </bvar>
            <bvar>
              <ci> tkt </ci>
            </bvar>
            <bvar>
              <ci> tktC2 </ci>
            </bvar>
            <apply>
              <times/>
              <ci> kcat </ci>
              <apply>
                <minus/>
                <apply>
                  <times/>
                  <ci> E4P </ci>
                  <ci> tktC2 </ci>
                </apply>
                <apply>
                  <divide/>
                  <apply>
                    <times/>
                    <ci> F6P </ci>
                    <ci> tkt </ci>
                  </apply>
                  <ci> Keq </ci>
                </apply>
              </apply>
            </apply>
          </lambda>
        </math>
      </functionDefinition>
      <functionDefinition id="Function_for_S7P_R5P_TKT" name="Function for S7P_R5P_TKT">
        <math xmlns="http://www.w3.org/1998/Math/MathML">
          <lambda>
            <bvar>
              <ci> Keq </ci>
            </bvar>
            <bvar>
              <ci> R5P </ci>
            </bvar>
            <bvar>
              <ci> S7P </ci>
            </bvar>
            <bvar>
              <ci> kcat </ci>
            </bvar>
            <bvar>
              <ci> tkt </ci>
            </bvar>
            <bvar>
              <ci> tktC2 </ci>
            </bvar>
            <apply>
              <times/>
              <ci> kcat </ci>
              <apply>
                <minus/>
                <apply>
                  <times/>
                  <ci> R5P </ci>
                  <ci> tktC2 </ci>
                </apply>
                <apply>
                  <divide/>
                  <apply>
                    <times/>
                    <ci> S7P </ci>
                    <ci> tkt </ci>
                  </apply>
                  <ci> Keq </ci>
                </apply>
              </apply>
            </apply>
          </lambda>
        </math>
      </functionDefinition>
      <functionDefinition metaid="COPASI165" id="Function_for_F6P_GAP_TAL" name="Function for F6P_GAP_TAL">
        <annotation>
          <COPASI xmlns="http://www.copasi.org/static/sbml">
            <rdf:RDF xmlns:dcterms="http://purl.org/dc/terms/" xmlns:rdf="http://www.w3.org/1999/02/22-rdf-syntax-ns#">
              <rdf:Description rdf:about="#COPASI165">
                <dcterms:created>
                  <rdf:Description>
                    <dcterms:W3CDTF>2014-12-29T22:00:25Z</dcterms:W3CDTF>
                  </rdf:Description>
                </dcterms:created>
              </rdf:Description>
            </rdf:RDF>
          </COPASI>
        </annotation>
        <math xmlns="http://www.w3.org/1998/Math/MathML">
          <lambda>
            <bvar>
              <ci> F6P </ci>
            </bvar>
            <bvar>
              <ci> GAP </ci>
            </bvar>
            <bvar>
              <ci> Keq </ci>
            </bvar>
            <bvar>
              <ci> kcat </ci>
            </bvar>
            <bvar>
              <ci> tal </ci>
            </bvar>
            <bvar>
              <ci> talC3 </ci>
            </bvar>
            <apply>
              <times/>
              <ci> kcat </ci>
              <apply>
                <minus/>
                <apply>
                  <times/>
                  <ci> GAP </ci>
                  <ci> talC3 </ci>
                </apply>
                <apply>
                  <divide/>
                  <apply>
                    <times/>
                    <ci> F6P </ci>
                    <ci> tal </ci>
                  </apply>
                  <ci> Keq </ci>
                </apply>
              </apply>
            </apply>
          </lambda>
        </math>
      </functionDefinition>
      <functionDefinition id="Function_for_S7P_E4P_TAL" name="Function for S7P_E4P_TAL">
        <math xmlns="http://www.w3.org/1998/Math/MathML">
          <lambda>
            <bvar>
              <ci> E4P </ci>
            </bvar>
            <bvar>
              <ci> Keq </ci>
            </bvar>
            <bvar>
              <ci> S7P </ci>
            </bvar>
            <bvar>
              <ci> kcat </ci>
            </bvar>
            <bvar>
              <ci> tal </ci>
            </bvar>
            <bvar>
              <ci> talC3 </ci>
            </bvar>
            <apply>
              <times/>
              <ci> kcat </ci>
              <apply>
                <minus/>
                <apply>
                  <times/>
                  <ci> S7P </ci>
                  <ci> tal </ci>
                </apply>
                <apply>
                  <divide/>
                  <apply>
                    <times/>
                    <ci> E4P </ci>
                    <ci> talC3 </ci>
                  </apply>
                  <ci> Keq </ci>
                </apply>
              </apply>
            </apply>
          </lambda>
        </math>
      </functionDefinition>
      <functionDefinition metaid="COPASI166" id="Function_for_FBP" name="Function for FBP">
        <annotation>
          <COPASI xmlns="http://www.copasi.org/static/sbml">
            <rdf:RDF xmlns:dcterms="http://purl.org/dc/terms/" xmlns:rdf="http://www.w3.org/1999/02/22-rdf-syntax-ns#">
              <rdf:Description rdf:about="#COPASI166">
                <dcterms:created>
                  <rdf:Description>
                    <dcterms:W3CDTF>2013-09-25T19:42:50Z</dcterms:W3CDTF>
                  </rdf:Description>
                </dcterms:created>
              </rdf:Description>
            </rdf:RDF>
          </COPASI>
        </annotation>
        <math xmlns="http://www.w3.org/1998/Math/MathML">
          <lambda>
            <bvar>
              <ci> AMP </ci>
            </bvar>
            <bvar>
              <ci> F6P </ci>
            </bvar>
            <bvar>
              <ci> FDP </ci>
            </bvar>
            <bvar>
              <ci> KdFDPMg </ci>
            </bvar>
            <bvar>
              <ci> KirAMP </ci>
            </bvar>
            <bvar>
              <ci> KirAMPFDP </ci>
            </bvar>
            <bvar>
              <ci> KirF6P </ci>
            </bvar>
            <bvar>
              <ci> KirF6PMg </ci>
            </bvar>
            <bvar>
              <ci> KirFDP </ci>
            </bvar>
            <bvar>
              <ci> KirFDPMg </ci>
            </bvar>
            <bvar>
              <ci> KirFDPMgMg </ci>
            </bvar>
            <bvar>
              <ci> KirP </ci>
            </bvar>
            <bvar>
              <ci> KirPF6P </ci>
            </bvar>
            <bvar>
              <ci> KirPF6PMg </ci>
            </bvar>
            <bvar>
              <ci> KirPMg </ci>
            </bvar>
            <bvar>
              <ci> KitAMP </ci>
            </bvar>
            <bvar>
              <ci> KitAMPFDP </ci>
            </bvar>
            <bvar>
              <ci> KitF6P </ci>
            </bvar>
            <bvar>
              <ci> KitF6PMg </ci>
            </bvar>
            <bvar>
              <ci> KitFDP </ci>
            </bvar>
            <bvar>
              <ci> KitFDPMg </ci>
            </bvar>
            <bvar>
              <ci> KitFDPMgMg </ci>
            </bvar>
            <bvar>
              <ci> KitP </ci>
            </bvar>
            <bvar>
              <ci> KitPF6P </ci>
            </bvar>
            <bvar>
              <ci> KitPF6PMg </ci>
            </bvar>
            <bvar>
              <ci> KitPMg </ci>
            </bvar>
            <bvar>
              <ci> KmrFDP </ci>
            </bvar>
            <bvar>
              <ci> KmrMg </ci>
            </bvar>
            <bvar>
              <ci> KmtFDP </ci>
            </bvar>
            <bvar>
              <ci> KmtMg </ci>
            </bvar>
            <bvar>
              <ci> L0 </ci>
            </bvar>
            <bvar>
              <ci> MG </ci>
            </bvar>
            <bvar>
              <ci> MgFDP </ci>
            </bvar>
            <bvar>
              <ci> P </ci>
            </bvar>
            <bvar>
              <ci> Vmax </ci>
            </bvar>
            <bvar>
              <ci> n </ci>
            </bvar>
            <apply>
              <divide/>
              <apply>
                <divide/>
                <apply>
                  <divide/>
                  <apply>
                    <times/>
                    <ci> Vmax </ci>
                    <ci> n </ci>
                    <ci> MgFDP </ci>
                  </apply>
                  <ci> KirFDPMg </ci>
                </apply>
                <apply>
                  <plus/>
                  <cn> 1 </cn>
                  <apply>
                    <times/>
                    <apply>
                      <divide/>
                      <ci> KmrFDP </ci>
                      <ci> KirFDP </ci>
                    </apply>
                    <apply>
                      <divide/>
                      <ci> MG </ci>
                      <ci> KmrMg </ci>
                    </apply>
                  </apply>
                  <apply>
                    <divide/>
                    <ci> P </ci>
                    <ci> KirP </ci>
                  </apply>
                  <apply>
                    <times/>
                    <apply>
                      <divide/>
                      <ci> P </ci>
                      <ci> KirP </ci>
                    </apply>
                    <apply>
                      <divide/>
                      <ci> MG </ci>
                      <ci> KirPMg </ci>
                    </apply>
                  </apply>
                  <apply>
                    <divide/>
                    <ci> F6P </ci>
                    <ci> KirF6P </ci>
                  </apply>
                  <apply>
                    <times/>
                    <apply>
                      <divide/>
                      <ci> F6P </ci>
                      <ci> KirF6P </ci>
                    </apply>
                    <apply>
                      <divide/>
                      <ci> MG </ci>
                      <ci> KirF6PMg </ci>
                    </apply>
                  </apply>
                  <apply>
                    <times/>
                    <apply>
                      <divide/>
                      <ci> P </ci>
                      <ci> KirP </ci>
                    </apply>
                    <apply>
                      <divide/>
                      <ci> F6P </ci>
                      <ci> KirPF6P </ci>
                    </apply>
                  </apply>
                  <apply>
                    <times/>
                    <apply>
                      <divide/>
                      <ci> P </ci>
                      <ci> KirP </ci>
                    </apply>
                    <apply>
                      <divide/>
                      <ci> F6P </ci>
                      <ci> KirPF6P </ci>
                    </apply>
                    <apply>
                      <divide/>
                      <ci> MG </ci>
                      <ci> KirPF6PMg </ci>
                    </apply>
                  </apply>
                  <apply>
                    <divide/>
                    <apply>
                      <minus/>
                      <ci> FDP </ci>
                      <ci> MgFDP </ci>
                    </apply>
                    <ci> KirFDP </ci>
                  </apply>
                  <apply>
                    <times/>
                    <apply>
                      <divide/>
                      <ci> KdFDPMg </ci>
                      <ci> KmrMg </ci>
                    </apply>
                    <apply>
                      <divide/>
                      <ci> MgFDP </ci>
                      <ci> KirFDP </ci>
                    </apply>
                  </apply>
                  <apply>
                    <divide/>
                    <ci> AMP </ci>
                    <ci> KirAMP </ci>
                  </apply>
                  <apply>
                    <divide/>
                    <ci> MgFDP </ci>
                    <ci> KirFDPMg </ci>
                  </apply>
                  <apply>
                    <times/>
                    <apply>
                      <divide/>
                      <ci> MgFDP </ci>
                      <ci> KirFDPMg </ci>
                    </apply>
                    <apply>
                      <divide/>
                      <ci> MG </ci>
                      <ci> KirFDPMgMg </ci>
                    </apply>
                  </apply>
                  <apply>
                    <times/>
                    <apply>
                      <divide/>
                      <ci> AMP </ci>
                      <ci> KirAMP </ci>
                    </apply>
                    <apply>
                      <divide/>
                      <apply>
                        <minus/>
                        <ci> FDP </ci>
                        <ci> MgFDP </ci>
                      </apply>
                      <ci> KirAMPFDP </ci>
                    </apply>
                  </apply>
                </apply>
              </apply>
              <apply>
                <plus/>
                <cn> 1 </cn>
                <apply>
                  <times/>
                  <ci> L0 </ci>
                  <apply>
                    <power/>
                    <apply>
                      <divide/>
                      <apply>
                        <plus/>
                        <cn> 1 </cn>
                        <apply>
                          <times/>
                          <apply>
                            <divide/>
                            <ci> KmtFDP </ci>
                            <ci> KitFDP </ci>
                          </apply>
                          <apply>
                            <divide/>
                            <ci> MG </ci>
                            <ci> KmtMg </ci>
                          </apply>
                        </apply>
                        <apply>
                          <divide/>
                          <ci> P </ci>
                          <ci> KitP </ci>
                        </apply>
                        <apply>
                          <times/>
                          <apply>
                            <divide/>
                            <ci> P </ci>
                            <ci> KitP </ci>
                          </apply>
                          <apply>
                            <divide/>
                            <ci> MG </ci>
                            <ci> KitPMg </ci>
                          </apply>
                        </apply>
                        <apply>
                          <divide/>
                          <ci> F6P </ci>
                          <ci> KitF6P </ci>
                        </apply>
                        <apply>
                          <times/>
                          <apply>
                            <divide/>
                            <ci> F6P </ci>
                            <ci> KitF6P </ci>
                          </apply>
                          <apply>
                            <divide/>
                            <ci> MG </ci>
                            <ci> KitF6PMg </ci>
                          </apply>
                        </apply>
                        <apply>
                          <times/>
                          <apply>
                            <divide/>
                            <ci> P </ci>
                            <ci> KitP </ci>
                          </apply>
                          <apply>
                            <divide/>
                            <ci> F6P </ci>
                            <ci> KitPF6P </ci>
                          </apply>
                        </apply>
                        <apply>
                          <times/>
                          <apply>
                            <divide/>
                            <ci> P </ci>
                            <ci> KitP </ci>
                          </apply>
                          <apply>
                            <divide/>
                            <ci> F6P </ci>
                            <ci> KitPF6P </ci>
                          </apply>
                          <apply>
                            <divide/>
                            <ci> MG </ci>
                            <ci> KitPF6PMg </ci>
                          </apply>
                        </apply>
                        <apply>
                          <divide/>
                          <apply>
                            <minus/>
                            <ci> FDP </ci>
                            <ci> MgFDP </ci>
                          </apply>
                          <ci> KitFDP </ci>
                        </apply>
                        <apply>
                          <times/>
                          <apply>
                            <divide/>
                            <ci> KdFDPMg </ci>
                            <ci> KmtMg </ci>
                          </apply>
                          <apply>
                            <divide/>
                            <ci> MgFDP </ci>
                            <ci> KitFDP </ci>
                          </apply>
                        </apply>
                        <apply>
                          <divide/>
                          <ci> AMP </ci>
                          <ci> KitAMP </ci>
                        </apply>
                        <apply>
                          <divide/>
                          <ci> MgFDP </ci>
                          <ci> KitFDPMg </ci>
                        </apply>
                        <apply>
                          <times/>
                          <apply>
                            <divide/>
                            <ci> MgFDP </ci>
                            <ci> KitFDPMg </ci>
                          </apply>
                          <apply>
                            <divide/>
                            <ci> MG </ci>
                            <ci> KitFDPMgMg </ci>
                          </apply>
                        </apply>
                        <apply>
                          <times/>
                          <apply>
                            <divide/>
                            <ci> AMP </ci>
                            <ci> KitAMP </ci>
                          </apply>
                          <apply>
                            <divide/>
                            <apply>
                              <minus/>
                              <ci> FDP </ci>
                              <ci> MgFDP </ci>
                            </apply>
                            <ci> KitAMPFDP </ci>
                          </apply>
                        </apply>
                      </apply>
                      <apply>
                        <plus/>
                        <cn> 1 </cn>
                        <apply>
                          <times/>
                          <apply>
                            <divide/>
                            <ci> KmrFDP </ci>
                            <ci> KirFDP </ci>
                          </apply>
                          <apply>
                            <divide/>
                            <ci> MG </ci>
                            <ci> KmrMg </ci>
                          </apply>
                        </apply>
                        <apply>
                          <divide/>
                          <ci> P </ci>
                          <ci> KirP </ci>
                        </apply>
                        <apply>
                          <times/>
                          <apply>
                            <divide/>
                            <ci> P </ci>
                            <ci> KirP </ci>
                          </apply>
                          <apply>
                            <divide/>
                            <ci> MG </ci>
                            <ci> KirPMg </ci>
                          </apply>
                        </apply>
                        <apply>
                          <divide/>
                          <ci> F6P </ci>
                          <ci> KirF6P </ci>
                        </apply>
                        <apply>
                          <times/>
                          <apply>
                            <divide/>
                            <ci> F6P </ci>
                            <ci> KirF6P </ci>
                          </apply>
                          <apply>
                            <divide/>
                            <ci> MG </ci>
                            <ci> KirF6PMg </ci>
                          </apply>
                        </apply>
                        <apply>
                          <times/>
                          <apply>
                            <divide/>
                            <ci> P </ci>
                            <ci> KirP </ci>
                          </apply>
                          <apply>
                            <divide/>
                            <ci> F6P </ci>
                            <ci> KirPF6P </ci>
                          </apply>
                        </apply>
                        <apply>
                          <times/>
                          <apply>
                            <divide/>
                            <ci> P </ci>
                            <ci> KirP </ci>
                          </apply>
                          <apply>
                            <divide/>
                            <ci> F6P </ci>
                            <ci> KirPF6P </ci>
                          </apply>
                          <apply>
                            <divide/>
                            <ci> MG </ci>
                            <ci> KirPF6PMg </ci>
                          </apply>
                        </apply>
                        <apply>
                          <divide/>
                          <apply>
                            <minus/>
                            <ci> FDP </ci>
                            <ci> MgFDP </ci>
                          </apply>
                          <ci> KirFDP </ci>
                        </apply>
                        <apply>
                          <times/>
                          <apply>
                            <divide/>
                            <ci> KdFDPMg </ci>
                            <ci> KmrMg </ci>
                          </apply>
                          <apply>
                            <divide/>
                            <ci> MgFDP </ci>
                            <ci> KirFDP </ci>
                          </apply>
                        </apply>
                        <apply>
                          <divide/>
                          <ci> AMP </ci>
                          <ci> KirAMP </ci>
                        </apply>
                        <apply>
                          <divide/>
                          <ci> MgFDP </ci>
                          <ci> KirFDPMg </ci>
                        </apply>
                        <apply>
                          <times/>
                          <apply>
                            <divide/>
                            <ci> MgFDP </ci>
                            <ci> KirFDPMg </ci>
                          </apply>
                          <apply>
                            <divide/>
                            <ci> MG </ci>
                            <ci> KirFDPMgMg </ci>
                          </apply>
                        </apply>
                        <apply>
                          <times/>
                          <apply>
                            <divide/>
                            <ci> AMP </ci>
                            <ci> KirAMP </ci>
                          </apply>
                          <apply>
                            <divide/>
                            <apply>
                              <minus/>
                              <ci> FDP </ci>
                              <ci> MgFDP </ci>
                            </apply>
                            <ci> KirAMPFDP </ci>
                          </apply>
                        </apply>
                      </apply>
                    </apply>
                    <ci> n </ci>
                  </apply>
                </apply>
              </apply>
            </apply>
          </lambda>
        </math>
      </functionDefinition>
      <functionDefinition metaid="COPASI167" id="Function_for_PPC" name="Function for PPC">
        <annotation>
          <COPASI xmlns="http://www.copasi.org/static/sbml">
            <rdf:RDF xmlns:dcterms="http://purl.org/dc/terms/" xmlns:rdf="http://www.w3.org/1999/02/22-rdf-syntax-ns#">
              <rdf:Description rdf:about="#COPASI167">
                <dcterms:created>
                  <rdf:Description>
                    <dcterms:W3CDTF>2013-09-25T19:43:22Z</dcterms:W3CDTF>
                  </rdf:Description>
                </dcterms:created>
              </rdf:Description>
            </rdf:RDF>
          </COPASI>
        </annotation>
        <math xmlns="http://www.w3.org/1998/Math/MathML">
          <lambda>
            <bvar>
              <ci> ACCOA </ci>
            </bvar>
            <bvar>
              <ci> ASP </ci>
            </bvar>
            <bvar>
              <ci> CIT </ci>
            </bvar>
            <bvar>
              <ci> CYS </ci>
            </bvar>
            <bvar>
              <ci> FDP </ci>
            </bvar>
            <bvar>
              <ci> FUM </ci>
            </bvar>
            <bvar>
              <ci> HCO3 </ci>
            </bvar>
            <bvar>
              <ci> KdrOAA </ci>
            </bvar>
            <bvar>
              <ci> KdrPEP </ci>
            </bvar>
            <bvar>
              <ci> KdtOAA </ci>
            </bvar>
            <bvar>
              <ci> KdtPEP </ci>
            </bvar>
            <bvar>
              <ci> KefrACCOA </ci>
            </bvar>
            <bvar>
              <ci> KefrASP </ci>
            </bvar>
            <bvar>
              <ci> KefrCIT </ci>
            </bvar>
            <bvar>
              <ci> KefrCYS </ci>
            </bvar>
            <bvar>
              <ci> KefrFDP </ci>
            </bvar>
            <bvar>
              <ci> KefrFDPACCOA </ci>
            </bvar>
            <bvar>
              <ci> KefrFUM </ci>
            </bvar>
            <bvar>
              <ci> KefrMAL </ci>
            </bvar>
            <bvar>
              <ci> KefrSUC </ci>
            </bvar>
            <bvar>
              <ci> KeftACCOA </ci>
            </bvar>
            <bvar>
              <ci> KeftASP </ci>
            </bvar>
            <bvar>
              <ci> KeftCIT </ci>
            </bvar>
            <bvar>
              <ci> KeftCYS </ci>
            </bvar>
            <bvar>
              <ci> KeftFDP </ci>
            </bvar>
            <bvar>
              <ci> KeftFDPACCOA </ci>
            </bvar>
            <bvar>
              <ci> KeftFUM </ci>
            </bvar>
            <bvar>
              <ci> KeftMAL </ci>
            </bvar>
            <bvar>
              <ci> KeftSUC </ci>
            </bvar>
            <bvar>
              <ci> Keq </ci>
            </bvar>
            <bvar>
              <ci> KmrHCO3 </ci>
            </bvar>
            <bvar>
              <ci> KmrOAA </ci>
            </bvar>
            <bvar>
              <ci> KmrP </ci>
            </bvar>
            <bvar>
              <ci> KmrPEP </ci>
            </bvar>
            <bvar>
              <ci> KmtHCO3 </ci>
            </bvar>
            <bvar>
              <ci> KmtOAA </ci>
            </bvar>
            <bvar>
              <ci> KmtP </ci>
            </bvar>
            <bvar>
              <ci> KmtPEP </ci>
            </bvar>
            <bvar>
              <ci> L0 </ci>
            </bvar>
            <bvar>
              <ci> MAL </ci>
            </bvar>
            <bvar>
              <ci> OAA </ci>
            </bvar>
            <bvar>
              <ci> P </ci>
            </bvar>
            <bvar>
              <ci> PEP </ci>
            </bvar>
            <bvar>
              <ci> SUC </ci>
            </bvar>
            <bvar>
              <ci> Vmax </ci>
            </bvar>
            <bvar>
              <ci> n </ci>
            </bvar>
            <apply>
              <divide/>
              <apply>
                <divide/>
                <apply>
                  <divide/>
                  <apply>
                    <times/>
                    <ci> Vmax </ci>
                    <ci> n </ci>
                    <apply>
                      <minus/>
                      <apply>
                        <times/>
                        <ci> PEP </ci>
                        <ci> HCO3 </ci>
                      </apply>
                      <apply>
                        <divide/>
                        <apply>
                          <times/>
                          <ci> OAA </ci>
                          <ci> P </ci>
                        </apply>
                        <ci> Keq </ci>
                      </apply>
                    </apply>
                  </apply>
                  <apply>
                    <times/>
                    <ci> KdrPEP </ci>
                    <ci> KmrHCO3 </ci>
                  </apply>
                </apply>
                <apply>
                  <plus/>
                  <cn> 1 </cn>
                  <apply>
                    <times/>
                    <apply>
                      <divide/>
                      <ci> KmrPEP </ci>
                      <ci> KdrPEP </ci>
                    </apply>
                    <apply>
                      <divide/>
                      <ci> HCO3 </ci>
                      <ci> KmrHCO3 </ci>
                    </apply>
                  </apply>
                  <apply>
                    <times/>
                    <apply>
                      <divide/>
                      <ci> KmrOAA </ci>
                      <ci> KdrOAA </ci>
                    </apply>
                    <apply>
                      <divide/>
                      <ci> P </ci>
                      <ci> KmrP </ci>
                    </apply>
                  </apply>
                  <apply>
                    <divide/>
                    <ci> OAA </ci>
                    <ci> KdrOAA </ci>
                  </apply>
                  <apply>
                    <times/>
                    <apply>
                      <divide/>
                      <ci> P </ci>
                      <ci> KmrP </ci>
                    </apply>
                    <apply>
                      <divide/>
                      <ci> OAA </ci>
                      <ci> KdrOAA </ci>
                    </apply>
                  </apply>
                  <apply>
                    <times/>
                    <apply>
                      <divide/>
                      <ci> HCO3 </ci>
                      <ci> KmrHCO3 </ci>
                    </apply>
                    <apply>
                      <divide/>
                      <ci> PEP </ci>
                      <ci> KdrPEP </ci>
                    </apply>
                  </apply>
                  <apply>
                    <divide/>
                    <ci> PEP </ci>
                    <ci> KdrPEP </ci>
                  </apply>
                </apply>
              </apply>
              <apply>
                <plus/>
                <cn> 1 </cn>
                <apply>
                  <times/>
                  <ci> L0 </ci>
                  <apply>
                    <power/>
                    <apply>
                      <divide/>
                      <apply>
                        <times/>
                        <apply>
                          <plus/>
                          <cn> 1 </cn>
                          <apply>
                            <divide/>
                            <ci> ACCOA </ci>
                            <ci> KeftACCOA </ci>
                          </apply>
                          <apply>
                            <divide/>
                            <ci> FDP </ci>
                            <ci> KeftFDP </ci>
                          </apply>
                          <apply>
                            <times/>
                            <apply>
                              <divide/>
                              <ci> FDP </ci>
                              <ci> KeftFDP </ci>
                            </apply>
                            <apply>
                              <divide/>
                              <ci> ACCOA </ci>
                              <ci> KeftFDPACCOA </ci>
                            </apply>
                          </apply>
                        </apply>
                        <apply>
                          <plus/>
                          <cn> 1 </cn>
                          <apply>
                            <times/>
                            <apply>
                              <divide/>
                              <ci> KmtPEP </ci>
                              <ci> KdtPEP </ci>
                            </apply>
                            <apply>
                              <divide/>
                              <ci> HCO3 </ci>
                              <ci> KmtHCO3 </ci>
                            </apply>
                          </apply>
                          <apply>
                            <times/>
                            <apply>
                              <divide/>
                              <ci> KmtOAA </ci>
                              <ci> KdtOAA </ci>
                            </apply>
                            <apply>
                              <divide/>
                              <ci> P </ci>
                              <ci> KmtP </ci>
                            </apply>
                          </apply>
                          <apply>
                            <divide/>
                            <ci> OAA </ci>
                            <ci> KdtOAA </ci>
                          </apply>
                          <apply>
                            <times/>
                            <apply>
                              <divide/>
                              <ci> P </ci>
                              <ci> KmtP </ci>
                            </apply>
                            <apply>
                              <divide/>
                              <ci> OAA </ci>
                              <ci> KdtOAA </ci>
                            </apply>
                          </apply>
                          <apply>
                            <times/>
                            <apply>
                              <divide/>
                              <ci> HCO3 </ci>
                              <ci> KmtHCO3 </ci>
                            </apply>
                            <apply>
                              <divide/>
                              <ci> PEP </ci>
                              <ci> KdtPEP </ci>
                            </apply>
                          </apply>
                          <apply>
                            <divide/>
                            <ci> PEP </ci>
                            <ci> KdtPEP </ci>
                          </apply>
                        </apply>
                        <apply>
                          <plus/>
                          <cn> 1 </cn>
                          <apply>
                            <divide/>
                            <ci> ASP </ci>
                            <ci> KeftASP </ci>
                          </apply>
                          <apply>
                            <divide/>
                            <ci> CYS </ci>
                            <ci> KeftCYS </ci>
                          </apply>
                          <apply>
                            <divide/>
                            <ci> CIT </ci>
                            <ci> KeftCIT </ci>
                          </apply>
                          <apply>
                            <divide/>
                            <ci> FUM </ci>
                            <ci> KeftFUM </ci>
                          </apply>
                          <apply>
                            <divide/>
                            <ci> MAL </ci>
                            <ci> KeftMAL </ci>
                          </apply>
                          <apply>
                            <divide/>
                            <ci> SUC </ci>
                            <ci> KeftSUC </ci>
                          </apply>
                        </apply>
                      </apply>
                      <apply>
                        <times/>
                        <apply>
                          <plus/>
                          <cn> 1 </cn>
                          <apply>
                            <divide/>
                            <ci> ACCOA </ci>
                            <ci> KefrACCOA </ci>
                          </apply>
                          <apply>
                            <divide/>
                            <ci> FDP </ci>
                            <ci> KefrFDP </ci>
                          </apply>
                          <apply>
                            <times/>
                            <apply>
                              <divide/>
                              <ci> FDP </ci>
                              <ci> KefrFDP </ci>
                            </apply>
                            <apply>
                              <divide/>
                              <ci> ACCOA </ci>
                              <ci> KefrFDPACCOA </ci>
                            </apply>
                          </apply>
                        </apply>
                        <apply>
                          <plus/>
                          <cn> 1 </cn>
                          <apply>
                            <times/>
                            <apply>
                              <divide/>
                              <ci> KmrPEP </ci>
                              <ci> KdrPEP </ci>
                            </apply>
                            <apply>
                              <divide/>
                              <ci> HCO3 </ci>
                              <ci> KmrHCO3 </ci>
                            </apply>
                          </apply>
                          <apply>
                            <times/>
                            <apply>
                              <divide/>
                              <ci> KmrOAA </ci>
                              <ci> KdrOAA </ci>
                            </apply>
                            <apply>
                              <divide/>
                              <ci> P </ci>
                              <ci> KmrP </ci>
                            </apply>
                          </apply>
                          <apply>
                            <divide/>
                            <ci> OAA </ci>
                            <ci> KdrOAA </ci>
                          </apply>
                          <apply>
                            <times/>
                            <apply>
                              <divide/>
                              <ci> P </ci>
                              <ci> KmrP </ci>
                            </apply>
                            <apply>
                              <divide/>
                              <ci> OAA </ci>
                              <ci> KdrOAA </ci>
                            </apply>
                          </apply>
                          <apply>
                            <times/>
                            <apply>
                              <divide/>
                              <ci> HCO3 </ci>
                              <ci> KmrHCO3 </ci>
                            </apply>
                            <apply>
                              <divide/>
                              <ci> PEP </ci>
                              <ci> KdrPEP </ci>
                            </apply>
                          </apply>
                          <apply>
                            <divide/>
                            <ci> PEP </ci>
                            <ci> KdrPEP </ci>
                          </apply>
                        </apply>
                        <apply>
                          <plus/>
                          <cn> 1 </cn>
                          <apply>
                            <divide/>
                            <ci> ASP </ci>
                            <ci> KefrASP </ci>
                          </apply>
                          <apply>
                            <divide/>
                            <ci> CYS </ci>
                            <ci> KefrCYS </ci>
                          </apply>
                          <apply>
                            <divide/>
                            <ci> CIT </ci>
                            <ci> KefrCIT </ci>
                          </apply>
                          <apply>
                            <divide/>
                            <ci> FUM </ci>
                            <ci> KefrFUM </ci>
                          </apply>
                          <apply>
                            <divide/>
                            <ci> MAL </ci>
                            <ci> KefrMAL </ci>
                          </apply>
                          <apply>
                            <divide/>
                            <ci> SUC </ci>
                            <ci> KefrSUC </ci>
                          </apply>
                        </apply>
                      </apply>
                    </apply>
                    <ci> n </ci>
                  </apply>
                </apply>
              </apply>
            </apply>
          </lambda>
        </math>
      </functionDefinition>
      <functionDefinition metaid="COPASI168" id="Function_for_PCK" name="Function for PCK">
        <annotation>
          <COPASI xmlns="http://www.copasi.org/static/sbml">
            <rdf:RDF xmlns:dcterms="http://purl.org/dc/terms/" xmlns:rdf="http://www.w3.org/1999/02/22-rdf-syntax-ns#">
              <rdf:Description rdf:about="#COPASI168">
                <dcterms:created>
                  <rdf:Description>
                    <dcterms:W3CDTF>2013-10-01T13:54:46Z</dcterms:W3CDTF>
                  </rdf:Description>
                </dcterms:created>
              </rdf:Description>
            </rdf:RDF>
          </COPASI>
        </annotation>
        <math xmlns="http://www.w3.org/1998/Math/MathML">
          <lambda>
            <bvar>
              <ci> ADP </ci>
            </bvar>
            <bvar>
              <ci> HCO3 </ci>
            </bvar>
            <bvar>
              <ci> Keq </ci>
            </bvar>
            <bvar>
              <ci> KmADP </ci>
            </bvar>
            <bvar>
              <ci> KmATP </ci>
            </bvar>
            <bvar>
              <ci> KmHCO3 </ci>
            </bvar>
            <bvar>
              <ci> KmOAA </ci>
            </bvar>
            <bvar>
              <ci> KmPEP </ci>
            </bvar>
            <bvar>
              <ci> MgADP </ci>
            </bvar>
            <bvar>
              <ci> MgATP </ci>
            </bvar>
            <bvar>
              <ci> OAA </ci>
            </bvar>
            <bvar>
              <ci> PEP </ci>
            </bvar>
            <bvar>
              <ci> Vmax </ci>
            </bvar>
            <apply>
              <divide/>
              <apply>
                <divide/>
                <apply>
                  <times/>
                  <ci> Vmax </ci>
                  <apply>
                    <minus/>
                    <apply>
                      <times/>
                      <ci> MgATP </ci>
                      <ci> OAA </ci>
                    </apply>
                    <apply>
                      <divide/>
                      <apply>
                        <times/>
                        <ci> HCO3 </ci>
                        <ci> MgADP </ci>
                        <ci> PEP </ci>
                      </apply>
                      <ci> Keq </ci>
                    </apply>
                  </apply>
                </apply>
                <apply>
                  <times/>
                  <ci> KmATP </ci>
                  <ci> KmOAA </ci>
                </apply>
              </apply>
              <apply>
                <plus/>
                <cn> 1 </cn>
                <apply>
                  <divide/>
                  <ci> HCO3 </ci>
                  <ci> KmHCO3 </ci>
                </apply>
                <apply>
                  <times/>
                  <apply>
                    <divide/>
                    <ci> HCO3 </ci>
                    <ci> KmHCO3 </ci>
                  </apply>
                  <apply>
                    <divide/>
                    <ci> ADP </ci>
                    <ci> KmADP </ci>
                  </apply>
                </apply>
                <apply>
                  <divide/>
                  <ci> MgADP </ci>
                  <ci> KmADP </ci>
                </apply>
                <apply>
                  <divide/>
                  <ci> MgATP </ci>
                  <ci> KmATP </ci>
                </apply>
                <apply>
                  <divide/>
                  <ci> OAA </ci>
                  <ci> KmOAA </ci>
                </apply>
                <apply>
                  <times/>
                  <apply>
                    <divide/>
                    <ci> MgATP </ci>
                    <ci> KmATP </ci>
                  </apply>
                  <apply>
                    <divide/>
                    <ci> OAA </ci>
                    <ci> KmOAA </ci>
                  </apply>
                </apply>
                <apply>
                  <times/>
                  <apply>
                    <divide/>
                    <ci> HCO3 </ci>
                    <ci> KmHCO3 </ci>
                  </apply>
                  <apply>
                    <divide/>
                    <ci> PEP </ci>
                    <ci> KmPEP </ci>
                  </apply>
                </apply>
                <apply>
                  <divide/>
                  <ci> PEP </ci>
                  <ci> KmPEP </ci>
                </apply>
                <apply>
                  <times/>
                  <apply>
                    <divide/>
                    <ci> HCO3 </ci>
                    <ci> KmHCO3 </ci>
                  </apply>
                  <apply>
                    <divide/>
                    <ci> MgADP </ci>
                    <ci> KmADP </ci>
                  </apply>
                  <apply>
                    <divide/>
                    <ci> PEP </ci>
                    <ci> KmPEP </ci>
                  </apply>
                </apply>
                <apply>
                  <times/>
                  <apply>
                    <divide/>
                    <ci> MgADP </ci>
                    <ci> KmADP </ci>
                  </apply>
                  <apply>
                    <divide/>
                    <ci> PEP </ci>
                    <ci> KmPEP </ci>
                  </apply>
                </apply>
              </apply>
            </apply>
          </lambda>
        </math>
      </functionDefinition>
      <functionDefinition metaid="COPASI169" id="Function_for_PPS" name="Function for PPS">
        <annotation>
          <COPASI xmlns="http://www.copasi.org/static/sbml">
            <rdf:RDF xmlns:dcterms="http://purl.org/dc/terms/" xmlns:rdf="http://www.w3.org/1999/02/22-rdf-syntax-ns#">
              <rdf:Description rdf:about="#COPASI169">
                <dcterms:created>
                  <rdf:Description>
                    <dcterms:W3CDTF>2013-09-25T19:43:41Z</dcterms:W3CDTF>
                  </rdf:Description>
                </dcterms:created>
              </rdf:Description>
            </rdf:RDF>
          </COPASI>
        </annotation>
        <math xmlns="http://www.w3.org/1998/Math/MathML">
          <lambda>
            <bvar>
              <ci> ADP </ci>
            </bvar>
            <bvar>
              <ci> AKG </ci>
            </bvar>
            <bvar>
              <ci> AMP </ci>
            </bvar>
            <bvar>
              <ci> ATP </ci>
            </bvar>
            <bvar>
              <ci> KdADPMg </ci>
            </bvar>
            <bvar>
              <ci> KdAMP </ci>
            </bvar>
            <bvar>
              <ci> KdATPMg </ci>
            </bvar>
            <bvar>
              <ci> KdATPMgPPS </ci>
            </bvar>
            <bvar>
              <ci> KdMg </ci>
            </bvar>
            <bvar>
              <ci> KdP </ci>
            </bvar>
            <bvar>
              <ci> KdPEP </ci>
            </bvar>
            <bvar>
              <ci> KdPYR </ci>
            </bvar>
            <bvar>
              <ci> KefADP </ci>
            </bvar>
            <bvar>
              <ci> KefAKG </ci>
            </bvar>
            <bvar>
              <ci> KefATP </ci>
            </bvar>
            <bvar>
              <ci> KefOAA </ci>
            </bvar>
            <bvar>
              <ci> Keq </ci>
            </bvar>
            <bvar>
              <ci> KmAMP </ci>
            </bvar>
            <bvar>
              <ci> KmATPMg </ci>
            </bvar>
            <bvar>
              <ci> KmP </ci>
            </bvar>
            <bvar>
              <ci> KmPEP </ci>
            </bvar>
            <bvar>
              <ci> KmPYR </ci>
            </bvar>
            <bvar>
              <ci> MG </ci>
            </bvar>
            <bvar>
              <ci> MgADP </ci>
            </bvar>
            <bvar>
              <ci> MgATP </ci>
            </bvar>
            <bvar>
              <ci> OAA </ci>
            </bvar>
            <bvar>
              <ci> P </ci>
            </bvar>
            <bvar>
              <ci> PEP </ci>
            </bvar>
            <bvar>
              <ci> PYR </ci>
            </bvar>
            <bvar>
              <ci> Vmax </ci>
            </bvar>
            <bvar>
              <ci> W </ci>
            </bvar>
            <bvar>
              <ci> alpha </ci>
            </bvar>
            <apply>
              <divide/>
              <apply>
                <divide/>
                <apply>
                  <times/>
                  <ci> Vmax </ci>
                  <apply>
                    <minus/>
                    <apply>
                      <times/>
                      <ci> MgATP </ci>
                      <ci> PYR </ci>
                    </apply>
                    <apply>
                      <divide/>
                      <apply>
                        <times/>
                        <ci> AMP </ci>
                        <ci> PEP </ci>
                        <ci> P </ci>
                        <ci> MG </ci>
                      </apply>
                      <ci> Keq </ci>
                    </apply>
                  </apply>
                </apply>
                <apply>
                  <times/>
                  <ci> KmATPMg </ci>
                  <ci> KmPYR </ci>
                </apply>
              </apply>
              <apply>
                <plus/>
                <apply>
                  <divide/>
                  <ci> MgATP </ci>
                  <ci> KmATPMg </ci>
                </apply>
                <apply>
                  <times/>
                  <ci> alpha </ci>
                  <apply>
                    <divide/>
                    <ci> P </ci>
                    <ci> KdP </ci>
                  </apply>
                  <apply>
                    <divide/>
                    <ci> MgATP </ci>
                    <ci> KmATPMg </ci>
                  </apply>
                </apply>
                <apply>
                  <times/>
                  <ci> alpha </ci>
                  <apply>
                    <divide/>
                    <ci> AMP </ci>
                    <ci> KdAMP </ci>
                  </apply>
                  <apply>
                    <divide/>
                    <ci> MgATP </ci>
                    <ci> KmATPMg </ci>
                  </apply>
                </apply>
                <apply>
                  <times/>
                  <ci> alpha </ci>
                  <apply>
                    <divide/>
                    <ci> P </ci>
                    <ci> KdP </ci>
                  </apply>
                  <apply>
                    <divide/>
                    <ci> AMP </ci>
                    <ci> KdAMP </ci>
                  </apply>
                  <apply>
                    <divide/>
                    <ci> MgATP </ci>
                    <ci> KmATPMg </ci>
                  </apply>
                </apply>
                <apply>
                  <divide/>
                  <apply>
                    <times/>
                    <ci> alpha </ci>
                    <apply>
                      <divide/>
                      <ci> MG </ci>
                      <ci> KdMg </ci>
                    </apply>
                    <apply>
                      <divide/>
                      <ci> P </ci>
                      <ci> KmP </ci>
                    </apply>
                    <apply>
                      <divide/>
                      <ci> AMP </ci>
                      <ci> KdAMP </ci>
                    </apply>
                    <apply>
                      <divide/>
                      <ci> MgATP </ci>
                      <ci> KdATPMgPPS </ci>
                    </apply>
                  </apply>
                  <apply>
                    <times/>
                    <ci> W </ci>
                    <apply>
                      <plus/>
                      <cn> 1 </cn>
                      <apply>
                        <divide/>
                        <ci> MG </ci>
                        <ci> KdMg </ci>
                      </apply>
                    </apply>
                  </apply>
                </apply>
                <apply>
                  <times/>
                  <apply>
                    <divide/>
                    <ci> MgATP </ci>
                    <ci> KmATPMg </ci>
                  </apply>
                  <apply>
                    <divide/>
                    <ci> AKG </ci>
                    <ci> KefAKG </ci>
                  </apply>
                </apply>
                <apply>
                  <divide/>
                  <apply>
                    <times/>
                    <apply>
                      <plus/>
                      <cn> 1 </cn>
                      <apply>
                        <divide/>
                        <ci> MG </ci>
                        <ci> KdMg </ci>
                      </apply>
                    </apply>
                    <apply>
                      <divide/>
                      <ci> AKG </ci>
                      <ci> KefAKG </ci>
                    </apply>
                    <apply>
                      <divide/>
                      <ci> PEP </ci>
                      <ci> KmPEP </ci>
                    </apply>
                  </apply>
                  <ci> W </ci>
                </apply>
                <apply>
                  <times/>
                  <apply>
                    <divide/>
                    <ci> MgATP </ci>
                    <ci> KmATPMg </ci>
                  </apply>
                  <apply>
                    <divide/>
                    <ci> OAA </ci>
                    <ci> KefOAA </ci>
                  </apply>
                </apply>
                <apply>
                  <divide/>
                  <apply>
                    <times/>
                    <apply>
                      <plus/>
                      <cn> 1 </cn>
                      <apply>
                        <divide/>
                        <ci> MG </ci>
                        <ci> KdMg </ci>
                      </apply>
                    </apply>
                    <apply>
                      <divide/>
                      <ci> OAA </ci>
                      <ci> KefOAA </ci>
                    </apply>
                    <apply>
                      <divide/>
                      <ci> PEP </ci>
                      <ci> KmPEP </ci>
                    </apply>
                  </apply>
                  <ci> W </ci>
                </apply>
                <apply>
                  <divide/>
                  <apply>
                    <times/>
                    <apply>
                      <divide/>
                      <ci> MG </ci>
                      <ci> KdMg </ci>
                    </apply>
                    <apply>
                      <divide/>
                      <ci> P </ci>
                      <ci> KmP </ci>
                    </apply>
                    <apply>
                      <divide/>
                      <ci> AMP </ci>
                      <ci> KdAMP </ci>
                    </apply>
                  </apply>
                  <ci> W </ci>
                </apply>
                <apply>
                  <divide/>
                  <apply>
                    <times/>
                    <ci> alpha </ci>
                    <apply>
                      <divide/>
                      <ci> P </ci>
                      <ci> KdP </ci>
                    </apply>
                    <apply>
                      <divide/>
                      <ci> AMP </ci>
                      <ci> KdAMP </ci>
                    </apply>
                    <apply>
                      <divide/>
                      <ci> PEP </ci>
                      <ci> KmPEP </ci>
                    </apply>
                  </apply>
                  <ci> W </ci>
                </apply>
                <apply>
                  <divide/>
                  <apply>
                    <times/>
                    <ci> alpha </ci>
                    <apply>
                      <divide/>
                      <ci> MG </ci>
                      <ci> KdMg </ci>
                    </apply>
                    <apply>
                      <divide/>
                      <ci> P </ci>
                      <ci> KmP </ci>
                    </apply>
                    <apply>
                      <divide/>
                      <ci> AMP </ci>
                      <ci> KdAMP </ci>
                    </apply>
                    <apply>
                      <divide/>
                      <ci> PEP </ci>
                      <ci> KmPEP </ci>
                    </apply>
                  </apply>
                  <ci> W </ci>
                </apply>
                <apply>
                  <divide/>
                  <apply>
                    <times/>
                    <ci> alpha </ci>
                    <apply>
                      <plus/>
                      <cn> 1 </cn>
                      <apply>
                        <divide/>
                        <ci> MG </ci>
                        <ci> KdMg </ci>
                      </apply>
                    </apply>
                    <apply>
                      <plus/>
                      <apply>
                        <times/>
                        <apply>
                          <divide/>
                          <ci> KmAMP </ci>
                          <ci> KdAMP </ci>
                        </apply>
                        <apply>
                          <divide/>
                          <ci> P </ci>
                          <ci> KmP </ci>
                        </apply>
                        <apply>
                          <divide/>
                          <ci> PEP </ci>
                          <ci> KmPEP </ci>
                        </apply>
                      </apply>
                      <apply>
                        <times/>
                        <apply>
                          <divide/>
                          <ci> AMP </ci>
                          <ci> KdAMP </ci>
                        </apply>
                        <apply>
                          <divide/>
                          <ci> PEP </ci>
                          <ci> KmPEP </ci>
                        </apply>
                      </apply>
                    </apply>
                  </apply>
                  <ci> W </ci>
                </apply>
                <apply>
                  <times/>
                  <apply>
                    <plus/>
                    <cn> 1 </cn>
                    <apply>
                      <divide/>
                      <ci> MG </ci>
                      <ci> KdMg </ci>
                    </apply>
                  </apply>
                  <apply>
                    <divide/>
                    <ci> PYR </ci>
                    <ci> KmPYR </ci>
                  </apply>
                </apply>
                <apply>
                  <times/>
                  <apply>
                    <divide/>
                    <ci> MgATP </ci>
                    <ci> KmATPMg </ci>
                  </apply>
                  <apply>
                    <divide/>
                    <ci> PYR </ci>
                    <ci> KmPYR </ci>
                  </apply>
                </apply>
                <apply>
                  <divide/>
                  <apply>
                    <times/>
                    <apply>
                      <divide/>
                      <ci> KdADPMg </ci>
                      <ci> KdMg </ci>
                    </apply>
                    <apply>
                      <divide/>
                      <ci> P </ci>
                      <ci> KmP </ci>
                    </apply>
                    <apply>
                      <divide/>
                      <ci> MgADP </ci>
                      <ci> KefADP </ci>
                    </apply>
                    <apply>
                      <divide/>
                      <ci> AMP </ci>
                      <ci> KdAMP </ci>
                    </apply>
                  </apply>
                  <apply>
                    <times/>
                    <ci> W </ci>
                    <apply>
                      <plus/>
                      <cn> 1 </cn>
                      <apply>
                        <divide/>
                        <ci> MG </ci>
                        <ci> KdMg </ci>
                      </apply>
                    </apply>
                  </apply>
                </apply>
                <apply>
                  <times/>
                  <apply>
                    <divide/>
                    <apply>
                      <minus/>
                      <ci> ADP </ci>
                      <ci> MgADP </ci>
                    </apply>
                    <ci> KefADP </ci>
                  </apply>
                  <apply>
                    <divide/>
                    <ci> PYR </ci>
                    <ci> KmPYR </ci>
                  </apply>
                </apply>
                <apply>
                  <divide/>
                  <apply>
                    <times/>
                    <apply>
                      <divide/>
                      <ci> KdATPMg </ci>
                      <ci> KdMg </ci>
                    </apply>
                    <apply>
                      <divide/>
                      <ci> P </ci>
                      <ci> KmP </ci>
                    </apply>
                    <apply>
                      <divide/>
                      <ci> AMP </ci>
                      <ci> KdAMP </ci>
                    </apply>
                    <apply>
                      <divide/>
                      <ci> MgATP </ci>
                      <ci> KefATP </ci>
                    </apply>
                  </apply>
                  <apply>
                    <times/>
                    <ci> W </ci>
                    <apply>
                      <plus/>
                      <cn> 1 </cn>
                      <apply>
                        <divide/>
                        <ci> MG </ci>
                        <ci> KdMg </ci>
                      </apply>
                    </apply>
                  </apply>
                </apply>
                <apply>
                  <times/>
                  <apply>
                    <divide/>
                    <apply>
                      <minus/>
                      <ci> ATP </ci>
                      <ci> MgATP </ci>
                    </apply>
                    <ci> KefATP </ci>
                  </apply>
                  <apply>
                    <divide/>
                    <ci> PYR </ci>
                    <ci> KmPYR </ci>
                  </apply>
                </apply>
                <apply>
                  <divide/>
                  <apply>
                    <times/>
                    <apply>
                      <plus/>
                      <cn> 1 </cn>
                      <apply>
                        <divide/>
                        <ci> MG </ci>
                        <ci> KdMg </ci>
                      </apply>
                    </apply>
                    <apply>
                      <divide/>
                      <ci> PEP </ci>
                      <ci> KmPEP </ci>
                    </apply>
                  </apply>
                  <ci> W </ci>
                </apply>
                <apply>
                  <times/>
                  <ci> alpha </ci>
                  <apply>
                    <plus/>
                    <cn> 1 </cn>
                    <apply>
                      <divide/>
                      <ci> MG </ci>
                      <ci> KdMg </ci>
                    </apply>
                  </apply>
                  <apply>
                    <divide/>
                    <ci> PEP </ci>
                    <ci> KdPEP </ci>
                  </apply>
                  <apply>
                    <divide/>
                    <ci> PYR </ci>
                    <ci> KmPYR </ci>
                  </apply>
                </apply>
                <apply>
                  <divide/>
                  <apply>
                    <times/>
                    <apply>
                      <plus/>
                      <cn> 1 </cn>
                      <apply>
                        <divide/>
                        <ci> MG </ci>
                        <ci> KdMg </ci>
                      </apply>
                    </apply>
                    <apply>
                      <divide/>
                      <ci> PYR </ci>
                      <ci> KdPYR </ci>
                    </apply>
                    <apply>
                      <divide/>
                      <ci> PEP </ci>
                      <ci> KmPEP </ci>
                    </apply>
                  </apply>
                  <ci> W </ci>
                </apply>
              </apply>
            </apply>
          </lambda>
        </math>
      </functionDefinition>
      <functionDefinition metaid="COPASI170" id="Function_for_MAD" name="Function for MAD">
        <annotation>
          <COPASI xmlns="http://www.copasi.org/static/sbml">
            <rdf:RDF xmlns:dcterms="http://purl.org/dc/terms/" xmlns:rdf="http://www.w3.org/1999/02/22-rdf-syntax-ns#">
              <rdf:Description rdf:about="#COPASI170">
                <dcterms:created>
                  <rdf:Description>
                    <dcterms:W3CDTF>2013-09-25T23:46:08Z</dcterms:W3CDTF>
                  </rdf:Description>
                </dcterms:created>
              </rdf:Description>
            </rdf:RDF>
          </COPASI>
        </annotation>
        <math xmlns="http://www.w3.org/1998/Math/MathML">
          <lambda>
            <bvar>
              <ci> ACCOA </ci>
            </bvar>
            <bvar>
              <ci> ASP </ci>
            </bvar>
            <bvar>
              <ci> ATP </ci>
            </bvar>
            <bvar>
              <ci> COA </ci>
            </bvar>
            <bvar>
              <ci> KefrACCOA </ci>
            </bvar>
            <bvar>
              <ci> KefrASP </ci>
            </bvar>
            <bvar>
              <ci> KefrATP </ci>
            </bvar>
            <bvar>
              <ci> KefrCOA </ci>
            </bvar>
            <bvar>
              <ci> KeftACCOA </ci>
            </bvar>
            <bvar>
              <ci> KeftASP </ci>
            </bvar>
            <bvar>
              <ci> KeftATP </ci>
            </bvar>
            <bvar>
              <ci> KeftCOA </ci>
            </bvar>
            <bvar>
              <ci> KirNAD </ci>
            </bvar>
            <bvar>
              <ci> KitNAD </ci>
            </bvar>
            <bvar>
              <ci> KmrMAL </ci>
            </bvar>
            <bvar>
              <ci> KmrMg </ci>
            </bvar>
            <bvar>
              <ci> KmrMn </ci>
            </bvar>
            <bvar>
              <ci> KmrNAD </ci>
            </bvar>
            <bvar>
              <ci> KmtMAL </ci>
            </bvar>
            <bvar>
              <ci> KmtMg </ci>
            </bvar>
            <bvar>
              <ci> KmtMn </ci>
            </bvar>
            <bvar>
              <ci> KmtNAD </ci>
            </bvar>
            <bvar>
              <ci> L0 </ci>
            </bvar>
            <bvar>
              <ci> MAL </ci>
            </bvar>
            <bvar>
              <ci> MG </ci>
            </bvar>
            <bvar>
              <ci> MN </ci>
            </bvar>
            <bvar>
              <ci> NAD </ci>
            </bvar>
            <bvar>
              <ci> Vmax </ci>
            </bvar>
            <bvar>
              <ci> n </ci>
            </bvar>
            <apply>
              <divide/>
              <apply>
                <times/>
                <apply>
                  <divide/>
                  <apply>
                    <divide/>
                    <apply>
                      <times/>
                      <ci> Vmax </ci>
                      <ci> n </ci>
                      <ci> MAL </ci>
                      <ci> NAD </ci>
                    </apply>
                    <apply>
                      <times/>
                      <ci> KmrMAL </ci>
                      <ci> KirNAD </ci>
                    </apply>
                  </apply>
                  <apply>
                    <plus/>
                    <cn> 1 </cn>
                    <apply>
                      <times/>
                      <apply>
                        <divide/>
                        <ci> KmrNAD </ci>
                        <ci> KirNAD </ci>
                      </apply>
                      <apply>
                        <divide/>
                        <ci> MAL </ci>
                        <ci> KmrMAL </ci>
                      </apply>
                    </apply>
                    <apply>
                      <divide/>
                      <ci> NAD </ci>
                      <ci> KirNAD </ci>
                    </apply>
                    <apply>
                      <times/>
                      <apply>
                        <divide/>
                        <ci> MAL </ci>
                        <ci> KmrMAL </ci>
                      </apply>
                      <apply>
                        <divide/>
                        <ci> NAD </ci>
                        <ci> KirNAD </ci>
                      </apply>
                    </apply>
                  </apply>
                </apply>
                <apply>
                  <divide/>
                  <apply>
                    <plus/>
                    <apply>
                      <divide/>
                      <ci> MG </ci>
                      <ci> KmrMg </ci>
                    </apply>
                    <apply>
                      <divide/>
                      <ci> MN </ci>
                      <ci> KmrMn </ci>
                    </apply>
                  </apply>
                  <apply>
                    <plus/>
                    <cn> 1 </cn>
                    <apply>
                      <divide/>
                      <ci> MG </ci>
                      <ci> KmrMg </ci>
                    </apply>
                    <apply>
                      <divide/>
                      <ci> MN </ci>
                      <ci> KmrMn </ci>
                    </apply>
                  </apply>
                </apply>
              </apply>
              <apply>
                <plus/>
                <cn> 1 </cn>
                <apply>
                  <times/>
                  <ci> L0 </ci>
                  <apply>
                    <power/>
                    <apply>
                      <divide/>
                      <apply>
                        <times/>
                        <apply>
                          <plus/>
                          <cn> 1 </cn>
                          <apply>
                            <divide/>
                            <ci> ASP </ci>
                            <ci> KeftASP </ci>
                          </apply>
                        </apply>
                        <apply>
                          <plus/>
                          <cn> 1 </cn>
                          <apply>
                            <divide/>
                            <ci> MG </ci>
                            <ci> KmtMg </ci>
                          </apply>
                          <apply>
                            <divide/>
                            <ci> MN </ci>
                            <ci> KmtMn </ci>
                          </apply>
                        </apply>
                        <apply>
                          <plus/>
                          <cn> 1 </cn>
                          <apply>
                            <divide/>
                            <ci> ATP </ci>
                            <ci> KeftATP </ci>
                          </apply>
                        </apply>
                        <apply>
                          <plus/>
                          <cn> 1 </cn>
                          <apply>
                            <divide/>
                            <ci> ACCOA </ci>
                            <ci> KeftACCOA </ci>
                          </apply>
                          <apply>
                            <divide/>
                            <ci> COA </ci>
                            <ci> KeftCOA </ci>
                          </apply>
                        </apply>
                        <apply>
                          <plus/>
                          <cn> 1 </cn>
                          <apply>
                            <times/>
                            <apply>
                              <divide/>
                              <ci> KmtNAD </ci>
                              <ci> KitNAD </ci>
                            </apply>
                            <apply>
                              <divide/>
                              <ci> MAL </ci>
                              <ci> KmtMAL </ci>
                            </apply>
                          </apply>
                          <apply>
                            <divide/>
                            <ci> NAD </ci>
                            <ci> KitNAD </ci>
                          </apply>
                          <apply>
                            <times/>
                            <apply>
                              <divide/>
                              <ci> MAL </ci>
                              <ci> KmtMAL </ci>
                            </apply>
                            <apply>
                              <divide/>
                              <ci> NAD </ci>
                              <ci> KitNAD </ci>
                            </apply>
                          </apply>
                        </apply>
                      </apply>
                      <apply>
                        <times/>
                        <apply>
                          <plus/>
                          <cn> 1 </cn>
                          <apply>
                            <divide/>
                            <ci> ASP </ci>
                            <ci> KefrASP </ci>
                          </apply>
                        </apply>
                        <apply>
                          <plus/>
                          <cn> 1 </cn>
                          <apply>
                            <divide/>
                            <ci> MG </ci>
                            <ci> KmrMg </ci>
                          </apply>
                          <apply>
                            <divide/>
                            <ci> MN </ci>
                            <ci> KmrMn </ci>
                          </apply>
                        </apply>
                        <apply>
                          <plus/>
                          <cn> 1 </cn>
                          <apply>
                            <divide/>
                            <ci> ATP </ci>
                            <ci> KefrATP </ci>
                          </apply>
                        </apply>
                        <apply>
                          <plus/>
                          <cn> 1 </cn>
                          <apply>
                            <divide/>
                            <ci> ACCOA </ci>
                            <ci> KefrACCOA </ci>
                          </apply>
                          <apply>
                            <divide/>
                            <ci> COA </ci>
                            <ci> KefrCOA </ci>
                          </apply>
                        </apply>
                        <apply>
                          <plus/>
                          <cn> 1 </cn>
                          <apply>
                            <times/>
                            <apply>
                              <divide/>
                              <ci> KmrNAD </ci>
                              <ci> KirNAD </ci>
                            </apply>
                            <apply>
                              <divide/>
                              <ci> MAL </ci>
                              <ci> KmrMAL </ci>
                            </apply>
                          </apply>
                          <apply>
                            <divide/>
                            <ci> NAD </ci>
                            <ci> KirNAD </ci>
                          </apply>
                          <apply>
                            <times/>
                            <apply>
                              <divide/>
                              <ci> MAL </ci>
                              <ci> KmrMAL </ci>
                            </apply>
                            <apply>
                              <divide/>
                              <ci> NAD </ci>
                              <ci> KirNAD </ci>
                            </apply>
                          </apply>
                        </apply>
                      </apply>
                    </apply>
                    <ci> n </ci>
                  </apply>
                </apply>
              </apply>
            </apply>
          </lambda>
        </math>
      </functionDefinition>
      <functionDefinition metaid="COPASI171" id="Function_for_PDH" name="Function for PDH">
        <annotation>
          <COPASI xmlns="http://www.copasi.org/static/sbml">
            <rdf:RDF xmlns:dcterms="http://purl.org/dc/terms/" xmlns:rdf="http://www.w3.org/1999/02/22-rdf-syntax-ns#">
              <rdf:Description rdf:about="#COPASI171">
                <dcterms:created>
                  <rdf:Description>
                    <dcterms:W3CDTF>2013-09-25T23:51:24Z</dcterms:W3CDTF>
                  </rdf:Description>
                </dcterms:created>
              </rdf:Description>
            </rdf:RDF>
          </COPASI>
        </annotation>
        <math xmlns="http://www.w3.org/1998/Math/MathML">
          <lambda>
            <bvar>
              <ci> ACCOA </ci>
            </bvar>
            <bvar>
              <ci> COA </ci>
            </bvar>
            <bvar>
              <ci> HCO3 </ci>
            </bvar>
            <bvar>
              <ci> Keq </ci>
            </bvar>
            <bvar>
              <ci> KmACCOA </ci>
            </bvar>
            <bvar>
              <ci> KmCOA </ci>
            </bvar>
            <bvar>
              <ci> KmHCO3 </ci>
            </bvar>
            <bvar>
              <ci> KmNAD </ci>
            </bvar>
            <bvar>
              <ci> KmNADH </ci>
            </bvar>
            <bvar>
              <ci> KmPYR </ci>
            </bvar>
            <bvar>
              <ci> NAD </ci>
            </bvar>
            <bvar>
              <ci> NADH </ci>
            </bvar>
            <bvar>
              <ci> PYR </ci>
            </bvar>
            <bvar>
              <ci> Vmax </ci>
            </bvar>
            <apply>
              <divide/>
              <apply>
                <divide/>
                <apply>
                  <divide/>
                  <apply>
                    <times/>
                    <ci> Vmax </ci>
                    <apply>
                      <minus/>
                      <apply>
                        <times/>
                        <ci> COA </ci>
                        <ci> NAD </ci>
                        <ci> PYR </ci>
                      </apply>
                      <apply>
                        <divide/>
                        <apply>
                          <times/>
                          <ci> ACCOA </ci>
                          <ci> NADH </ci>
                          <ci> HCO3 </ci>
                        </apply>
                        <ci> Keq </ci>
                      </apply>
                    </apply>
                  </apply>
                  <apply>
                    <times/>
                    <ci> KmCOA </ci>
                    <ci> KmNAD </ci>
                    <ci> KmPYR </ci>
                  </apply>
                </apply>
                <apply>
                  <plus/>
                  <apply>
                    <divide/>
                    <ci> ACCOA </ci>
                    <ci> KmACCOA </ci>
                  </apply>
                  <apply>
                    <divide/>
                    <ci> NADH </ci>
                    <ci> KmNADH </ci>
                  </apply>
                  <apply>
                    <times/>
                    <apply>
                      <divide/>
                      <ci> ACCOA </ci>
                      <ci> KmACCOA </ci>
                    </apply>
                    <apply>
                      <divide/>
                      <ci> NADH </ci>
                      <ci> KmNADH </ci>
                    </apply>
                  </apply>
                  <apply>
                    <times/>
                    <apply>
                      <divide/>
                      <ci> COA </ci>
                      <ci> KmCOA </ci>
                    </apply>
                    <apply>
                      <divide/>
                      <ci> NADH </ci>
                      <ci> KmNADH </ci>
                    </apply>
                  </apply>
                  <apply>
                    <times/>
                    <apply>
                      <divide/>
                      <ci> ACCOA </ci>
                      <ci> KmACCOA </ci>
                    </apply>
                    <apply>
                      <divide/>
                      <ci> COA </ci>
                      <ci> KmCOA </ci>
                    </apply>
                    <apply>
                      <divide/>
                      <ci> NADH </ci>
                      <ci> KmNADH </ci>
                    </apply>
                  </apply>
                  <apply>
                    <times/>
                    <apply>
                      <divide/>
                      <ci> NAD </ci>
                      <ci> KmNAD </ci>
                    </apply>
                    <apply>
                      <divide/>
                      <ci> NADH </ci>
                      <ci> KmNADH </ci>
                    </apply>
                  </apply>
                  <apply>
                    <times/>
                    <apply>
                      <divide/>
                      <ci> COA </ci>
                      <ci> KmCOA </ci>
                    </apply>
                    <apply>
                      <divide/>
                      <ci> NAD </ci>
                      <ci> KmNAD </ci>
                    </apply>
                    <apply>
                      <divide/>
                      <ci> NADH </ci>
                      <ci> KmNADH </ci>
                    </apply>
                  </apply>
                  <apply>
                    <times/>
                    <apply>
                      <divide/>
                      <ci> ACCOA </ci>
                      <ci> KmACCOA </ci>
                    </apply>
                    <apply>
                      <divide/>
                      <ci> PYR </ci>
                      <ci> KmPYR </ci>
                    </apply>
                  </apply>
                  <apply>
                    <times/>
                    <apply>
                      <divide/>
                      <ci> ACCOA </ci>
                      <ci> KmACCOA </ci>
                    </apply>
                    <apply>
                      <divide/>
                      <ci> COA </ci>
                      <ci> KmCOA </ci>
                    </apply>
                    <apply>
                      <divide/>
                      <ci> PYR </ci>
                      <ci> KmPYR </ci>
                    </apply>
                  </apply>
                  <apply>
                    <times/>
                    <apply>
                      <divide/>
                      <ci> COA </ci>
                      <ci> KmCOA </ci>
                    </apply>
                    <apply>
                      <plus/>
                      <cn> 1 </cn>
                      <apply>
                        <divide/>
                        <ci> NAD </ci>
                        <ci> KmNAD </ci>
                      </apply>
                    </apply>
                    <apply>
                      <divide/>
                      <ci> PYR </ci>
                      <ci> KmPYR </ci>
                    </apply>
                  </apply>
                  <apply>
                    <times/>
                    <apply>
                      <divide/>
                      <ci> NAD </ci>
                      <ci> KmNAD </ci>
                    </apply>
                    <apply>
                      <plus/>
                      <cn> 1 </cn>
                      <apply>
                        <divide/>
                        <ci> COA </ci>
                        <ci> KmCOA </ci>
                      </apply>
                      <apply>
                        <divide/>
                        <ci> PYR </ci>
                        <ci> KmPYR </ci>
                      </apply>
                    </apply>
                  </apply>
                </apply>
              </apply>
              <apply>
                <plus/>
                <cn> 1 </cn>
                <apply>
                  <divide/>
                  <ci> HCO3 </ci>
                  <ci> KmHCO3 </ci>
                </apply>
              </apply>
            </apply>
          </lambda>
        </math>
      </functionDefinition>
      <functionDefinition metaid="COPASI172" id="Function_for_GLT" name="Function for GLT">
        <annotation>
          <COPASI xmlns="http://www.copasi.org/static/sbml">
            <rdf:RDF xmlns:dcterms="http://purl.org/dc/terms/" xmlns:rdf="http://www.w3.org/1999/02/22-rdf-syntax-ns#">
              <rdf:Description rdf:about="#COPASI172">
                <dcterms:created>
                  <rdf:Description>
                    <dcterms:W3CDTF>2013-10-01T14:30:02Z</dcterms:W3CDTF>
                  </rdf:Description>
                </dcterms:created>
              </rdf:Description>
            </rdf:RDF>
          </COPASI>
        </annotation>
        <math xmlns="http://www.w3.org/1998/Math/MathML">
          <lambda>
            <bvar>
              <ci> ACCOA </ci>
            </bvar>
            <bvar>
              <ci> AKG </ci>
            </bvar>
            <bvar>
              <ci> ATP </ci>
            </bvar>
            <bvar>
              <ci> CIT </ci>
            </bvar>
            <bvar>
              <ci> COA </ci>
            </bvar>
            <bvar>
              <ci> KdACCOA0 </ci>
            </bvar>
            <bvar>
              <ci> KdcsCIT </ci>
            </bvar>
            <bvar>
              <ci> KdcsCOA </ci>
            </bvar>
            <bvar>
              <ci> KdcsOAA </ci>
            </bvar>
            <bvar>
              <ci> Keq </ci>
            </bvar>
            <bvar>
              <ci> Ki1AKG </ci>
            </bvar>
            <bvar>
              <ci> Ki1NADH </ci>
            </bvar>
            <bvar>
              <ci> Ki2AKG </ci>
            </bvar>
            <bvar>
              <ci> Ki2NADH </ci>
            </bvar>
            <bvar>
              <ci> KiATP </ci>
            </bvar>
            <bvar>
              <ci> KmACCOA0 </ci>
            </bvar>
            <bvar>
              <ci> KmOAA0 </ci>
            </bvar>
            <bvar>
              <ci> KmcsCIT </ci>
            </bvar>
            <bvar>
              <ci> KmcsCOA </ci>
            </bvar>
            <bvar>
              <ci> NADH </ci>
            </bvar>
            <bvar>
              <ci> OAA </ci>
            </bvar>
            <bvar>
              <ci> Vmax </ci>
            </bvar>
            <apply>
              <divide/>
              <apply>
                <divide/>
                <apply>
                  <times/>
                  <ci> Vmax </ci>
                  <apply>
                    <minus/>
                    <apply>
                      <times/>
                      <ci> ACCOA </ci>
                      <ci> OAA </ci>
                    </apply>
                    <apply>
                      <divide/>
                      <apply>
                        <times/>
                        <ci> CIT </ci>
                        <ci> COA </ci>
                      </apply>
                      <ci> Keq </ci>
                    </apply>
                  </apply>
                </apply>
                <apply>
                  <times/>
                  <ci> KdACCOA0 </ci>
                  <ci> KmOAA0 </ci>
                </apply>
              </apply>
              <apply>
                <plus/>
                <apply>
                  <times/>
                  <apply>
                    <divide/>
                    <ci> ACCOA </ci>
                    <ci> KdACCOA0 </ci>
                  </apply>
                  <apply>
                    <plus/>
                    <cn> 1 </cn>
                    <apply>
                      <divide/>
                      <ci> AKG </ci>
                      <ci> Ki1AKG </ci>
                    </apply>
                    <apply>
                      <divide/>
                      <ci> NADH </ci>
                      <ci> Ki1NADH </ci>
                    </apply>
                  </apply>
                </apply>
                <apply>
                  <times/>
                  <apply>
                    <divide/>
                    <ci> ACCOA </ci>
                    <ci> KdACCOA0 </ci>
                  </apply>
                  <apply>
                    <divide/>
                    <ci> OAA </ci>
                    <ci> KmOAA0 </ci>
                  </apply>
                  <apply>
                    <plus/>
                    <cn> 1 </cn>
                    <apply>
                      <divide/>
                      <ci> AKG </ci>
                      <ci> Ki2AKG </ci>
                    </apply>
                    <apply>
                      <divide/>
                      <ci> NADH </ci>
                      <ci> Ki2NADH </ci>
                    </apply>
                  </apply>
                </apply>
                <apply>
                  <times/>
                  <apply>
                    <plus/>
                    <cn> 1 </cn>
                    <apply>
                      <divide/>
                      <ci> ATP </ci>
                      <ci> KiATP </ci>
                    </apply>
                  </apply>
                  <apply>
                    <plus/>
                    <cn> 1 </cn>
                    <apply>
                      <times/>
                      <apply>
                        <divide/>
                        <ci> KmACCOA0 </ci>
                        <ci> KdACCOA0 </ci>
                      </apply>
                      <apply>
                        <divide/>
                        <ci> OAA </ci>
                        <ci> KmOAA0 </ci>
                      </apply>
                    </apply>
                  </apply>
                </apply>
                <apply>
                  <times/>
                  <apply>
                    <divide/>
                    <ci> KmcsCOA </ci>
                    <ci> KdcsCOA </ci>
                  </apply>
                  <apply>
                    <divide/>
                    <ci> CIT </ci>
                    <ci> KmcsCIT </ci>
                  </apply>
                </apply>
                <apply>
                  <times/>
                  <apply>
                    <divide/>
                    <ci> KmcsCOA </ci>
                    <ci> KdcsCOA </ci>
                  </apply>
                  <apply>
                    <divide/>
                    <ci> ACCOA </ci>
                    <ci> KdACCOA0 </ci>
                  </apply>
                  <apply>
                    <divide/>
                    <ci> CIT </ci>
                    <ci> KmcsCIT </ci>
                  </apply>
                </apply>
                <apply>
                  <divide/>
                  <ci> COA </ci>
                  <ci> KdcsCOA </ci>
                </apply>
                <apply>
                  <times/>
                  <apply>
                    <divide/>
                    <ci> CIT </ci>
                    <ci> KmcsCIT </ci>
                  </apply>
                  <apply>
                    <divide/>
                    <ci> OAA </ci>
                    <ci> KmOAA0 </ci>
                  </apply>
                </apply>
                <apply>
                  <times/>
                  <apply>
                    <divide/>
                    <ci> ACCOA </ci>
                    <ci> KdACCOA0 </ci>
                  </apply>
                  <apply>
                    <divide/>
                    <ci> CIT </ci>
                    <ci> KdcsCIT </ci>
                  </apply>
                  <apply>
                    <divide/>
                    <ci> OAA </ci>
                    <ci> KmOAA0 </ci>
                  </apply>
                </apply>
                <apply>
                  <times/>
                  <apply>
                    <divide/>
                    <ci> KmACCOA0 </ci>
                    <ci> KdACCOA0 </ci>
                  </apply>
                  <apply>
                    <divide/>
                    <ci> COA </ci>
                    <ci> KdcsCOA </ci>
                  </apply>
                  <apply>
                    <divide/>
                    <ci> OAA </ci>
                    <ci> KmOAA0 </ci>
                  </apply>
                </apply>
                <apply>
                  <times/>
                  <apply>
                    <divide/>
                    <ci> CIT </ci>
                    <ci> KmcsCIT </ci>
                  </apply>
                  <apply>
                    <divide/>
                    <ci> COA </ci>
                    <ci> KdcsCOA </ci>
                  </apply>
                  <apply>
                    <divide/>
                    <ci> OAA </ci>
                    <ci> KdcsOAA </ci>
                  </apply>
                </apply>
              </apply>
            </apply>
          </lambda>
        </math>
      </functionDefinition>
      <functionDefinition metaid="COPASI173" id="Function_for_ACN_1" name="Function for ACN_1">
        <annotation>
          <COPASI xmlns="http://www.copasi.org/static/sbml">
            <rdf:RDF xmlns:dcterms="http://purl.org/dc/terms/" xmlns:rdf="http://www.w3.org/1999/02/22-rdf-syntax-ns#">
              <rdf:Description rdf:about="#COPASI173">
                <dcterms:created>
                  <rdf:Description>
                    <dcterms:W3CDTF>2013-10-13T10:11:09Z</dcterms:W3CDTF>
                  </rdf:Description>
                </dcterms:created>
              </rdf:Description>
            </rdf:RDF>
          </COPASI>
        </annotation>
        <math xmlns="http://www.w3.org/1998/Math/MathML">
          <lambda>
            <bvar>
              <ci> ACO </ci>
            </bvar>
            <bvar>
              <ci> CIT </ci>
            </bvar>
            <bvar>
              <ci> ICIT </ci>
            </bvar>
            <bvar>
              <ci> Keq </ci>
            </bvar>
            <bvar>
              <ci> KmACO </ci>
            </bvar>
            <bvar>
              <ci> KmCIT </ci>
            </bvar>
            <bvar>
              <ci> KmICIT </ci>
            </bvar>
            <bvar>
              <ci> Vmax </ci>
            </bvar>
            <apply>
              <divide/>
              <apply>
                <divide/>
                <apply>
                  <times/>
                  <ci> Vmax </ci>
                  <apply>
                    <minus/>
                    <ci> CIT </ci>
                    <apply>
                      <divide/>
                      <ci> ACO </ci>
                      <ci> Keq </ci>
                    </apply>
                  </apply>
                </apply>
                <ci> KmCIT </ci>
              </apply>
              <apply>
                <plus/>
                <cn> 1 </cn>
                <apply>
                  <divide/>
                  <ci> CIT </ci>
                  <ci> KmCIT </ci>
                </apply>
                <apply>
                  <divide/>
                  <ci> ACO </ci>
                  <ci> KmACO </ci>
                </apply>
                <apply>
                  <divide/>
                  <ci> ICIT </ci>
                  <ci> KmICIT </ci>
                </apply>
              </apply>
            </apply>
          </lambda>
        </math>
      </functionDefinition>
      <functionDefinition metaid="COPASI174" id="Function_for_ACN_2" name="Function for ACN_2">
        <annotation>
          <COPASI xmlns="http://www.copasi.org/static/sbml">
            <rdf:RDF xmlns:dcterms="http://purl.org/dc/terms/" xmlns:rdf="http://www.w3.org/1999/02/22-rdf-syntax-ns#">
              <rdf:Description rdf:about="#COPASI174">
                <dcterms:created>
                  <rdf:Description>
                    <dcterms:W3CDTF>2013-10-13T10:11:14Z</dcterms:W3CDTF>
                  </rdf:Description>
                </dcterms:created>
              </rdf:Description>
            </rdf:RDF>
          </COPASI>
        </annotation>
        <math xmlns="http://www.w3.org/1998/Math/MathML">
          <lambda>
            <bvar>
              <ci> ACO </ci>
            </bvar>
            <bvar>
              <ci> CIT </ci>
            </bvar>
            <bvar>
              <ci> ICIT </ci>
            </bvar>
            <bvar>
              <ci> Keq </ci>
            </bvar>
            <bvar>
              <ci> KmACO </ci>
            </bvar>
            <bvar>
              <ci> KmCIT </ci>
            </bvar>
            <bvar>
              <ci> KmICIT </ci>
            </bvar>
            <bvar>
              <ci> Vmax </ci>
            </bvar>
            <apply>
              <divide/>
              <apply>
                <divide/>
                <apply>
                  <times/>
                  <ci> Vmax </ci>
                  <apply>
                    <minus/>
                    <ci> ACO </ci>
                    <apply>
                      <divide/>
                      <ci> ICIT </ci>
                      <ci> Keq </ci>
                    </apply>
                  </apply>
                </apply>
                <ci> KmACO </ci>
              </apply>
              <apply>
                <plus/>
                <cn> 1 </cn>
                <apply>
                  <divide/>
                  <ci> ACO </ci>
                  <ci> KmACO </ci>
                </apply>
                <apply>
                  <divide/>
                  <ci> ICIT </ci>
                  <ci> KmICIT </ci>
                </apply>
                <apply>
                  <divide/>
                  <ci> CIT </ci>
                  <ci> KmCIT </ci>
                </apply>
              </apply>
            </apply>
          </lambda>
        </math>
      </functionDefinition>
      <functionDefinition metaid="COPASI175" id="Function_for_ICD" name="Function for ICD">
        <annotation>
          <COPASI xmlns="http://www.copasi.org/static/sbml">
            <rdf:RDF xmlns:dcterms="http://purl.org/dc/terms/" xmlns:rdf="http://www.w3.org/1999/02/22-rdf-syntax-ns#">
              <rdf:Description rdf:about="#COPASI175">
                <dcterms:created>
                  <rdf:Description>
                    <dcterms:W3CDTF>2013-09-30T09:24:11Z</dcterms:W3CDTF>
                  </rdf:Description>
                </dcterms:created>
              </rdf:Description>
            </rdf:RDF>
          </COPASI>
        </annotation>
        <math xmlns="http://www.w3.org/1998/Math/MathML">
          <lambda>
            <bvar>
              <ci> AKG </ci>
            </bvar>
            <bvar>
              <ci> ICIT </ci>
            </bvar>
            <bvar>
              <ci> Keq </ci>
            </bvar>
            <bvar>
              <ci> KmAKG </ci>
            </bvar>
            <bvar>
              <ci> KmICIT </ci>
            </bvar>
            <bvar>
              <ci> KmNADP </ci>
            </bvar>
            <bvar>
              <ci> KmNADPH </ci>
            </bvar>
            <bvar>
              <ci> NADP </ci>
            </bvar>
            <bvar>
              <ci> NADPH </ci>
            </bvar>
            <bvar>
              <ci> icd </ci>
            </bvar>
            <bvar>
              <ci> kcat </ci>
            </bvar>
            <apply>
              <divide/>
              <apply>
                <divide/>
                <apply>
                  <times/>
                  <ci> icd </ci>
                  <ci> kcat </ci>
                  <apply>
                    <minus/>
                    <apply>
                      <times/>
                      <ci> ICIT </ci>
                      <ci> NADP </ci>
                    </apply>
                    <apply>
                      <divide/>
                      <apply>
                        <times/>
                        <ci> AKG </ci>
                        <ci> NADPH </ci>
                      </apply>
                      <ci> Keq </ci>
                    </apply>
                  </apply>
                </apply>
                <apply>
                  <times/>
                  <ci> KmICIT </ci>
                  <ci> KmNADP </ci>
                </apply>
              </apply>
              <apply>
                <minus/>
                <apply>
                  <plus/>
                  <apply>
                    <times/>
                    <apply>
                      <plus/>
                      <cn> 1 </cn>
                      <apply>
                        <divide/>
                        <ci> ICIT </ci>
                        <ci> KmICIT </ci>
                      </apply>
                    </apply>
                    <apply>
                      <plus/>
                      <cn> 1 </cn>
                      <apply>
                        <divide/>
                        <ci> NADP </ci>
                        <ci> KmNADP </ci>
                      </apply>
                    </apply>
                  </apply>
                  <apply>
                    <times/>
                    <apply>
                      <plus/>
                      <cn> 1 </cn>
                      <apply>
                        <divide/>
                        <ci> AKG </ci>
                        <ci> KmAKG </ci>
                      </apply>
                    </apply>
                    <apply>
                      <plus/>
                      <cn> 1 </cn>
                      <apply>
                        <divide/>
                        <ci> NADPH </ci>
                        <ci> KmNADPH </ci>
                      </apply>
                    </apply>
                  </apply>
                </apply>
                <cn> 1 </cn>
              </apply>
            </apply>
          </lambda>
        </math>
      </functionDefinition>
      <functionDefinition metaid="COPASI176" id="Function_for_LPD" name="Function for LPD">
        <annotation>
          <COPASI xmlns="http://www.copasi.org/static/sbml">
            <rdf:RDF xmlns:dcterms="http://purl.org/dc/terms/" xmlns:rdf="http://www.w3.org/1999/02/22-rdf-syntax-ns#">
              <rdf:Description rdf:about="#COPASI176">
                <dcterms:created>
                  <rdf:Description>
                    <dcterms:W3CDTF>2013-09-25T23:52:31Z</dcterms:W3CDTF>
                  </rdf:Description>
                </dcterms:created>
              </rdf:Description>
            </rdf:RDF>
          </COPASI>
        </annotation>
        <math xmlns="http://www.w3.org/1998/Math/MathML">
          <lambda>
            <bvar>
              <ci> AKG </ci>
            </bvar>
            <bvar>
              <ci> COA </ci>
            </bvar>
            <bvar>
              <ci> KdAKG </ci>
            </bvar>
            <bvar>
              <ci> KmAKG </ci>
            </bvar>
            <bvar>
              <ci> KmCOA </ci>
            </bvar>
            <bvar>
              <ci> KmNAD </ci>
            </bvar>
            <bvar>
              <ci> NAD </ci>
            </bvar>
            <bvar>
              <ci> Vmax </ci>
            </bvar>
            <bvar>
              <ci> alpha </ci>
            </bvar>
            <apply>
              <divide/>
              <apply>
                <divide/>
                <apply>
                  <times/>
                  <ci> Vmax </ci>
                  <ci> COA </ci>
                  <ci> AKG </ci>
                  <ci> NAD </ci>
                  <apply>
                    <minus/>
                    <cn> 1 </cn>
                    <apply>
                      <divide/>
                      <ci> AKG </ci>
                      <ci> KdAKG </ci>
                    </apply>
                  </apply>
                </apply>
                <apply>
                  <times/>
                  <ci> KmCOA </ci>
                  <ci> KmAKG </ci>
                  <ci> KmNAD </ci>
                </apply>
              </apply>
              <apply>
                <minus/>
                <apply>
                  <plus/>
                  <apply>
                    <times/>
                    <apply>
                      <divide/>
                      <ci> COA </ci>
                      <ci> KmCOA </ci>
                    </apply>
                    <apply>
                      <divide/>
                      <ci> AKG </ci>
                      <ci> KmAKG </ci>
                    </apply>
                  </apply>
                  <apply>
                    <times/>
                    <apply>
                      <divide/>
                      <ci> COA </ci>
                      <ci> KmCOA </ci>
                    </apply>
                    <apply>
                      <divide/>
                      <ci> NAD </ci>
                      <ci> KmNAD </ci>
                    </apply>
                  </apply>
                  <apply>
                    <times/>
                    <apply>
                      <divide/>
                      <ci> AKG </ci>
                      <ci> KmAKG </ci>
                    </apply>
                    <apply>
                      <divide/>
                      <ci> NAD </ci>
                      <ci> KmNAD </ci>
                    </apply>
                  </apply>
                  <apply>
                    <times/>
                    <apply>
                      <divide/>
                      <ci> COA </ci>
                      <ci> KmCOA </ci>
                    </apply>
                    <apply>
                      <divide/>
                      <ci> AKG </ci>
                      <ci> KmAKG </ci>
                    </apply>
                    <apply>
                      <divide/>
                      <ci> NAD </ci>
                      <ci> KmNAD </ci>
                    </apply>
                  </apply>
                </apply>
                <apply>
                  <times/>
                  <apply>
                    <divide/>
                    <ci> AKG </ci>
                    <ci> KdAKG </ci>
                  </apply>
                  <apply>
                    <plus/>
                    <apply>
                      <times/>
                      <apply>
                        <divide/>
                        <ci> COA </ci>
                        <ci> KmCOA </ci>
                      </apply>
                      <apply>
                        <divide/>
                        <ci> AKG </ci>
                        <ci> KmAKG </ci>
                      </apply>
                    </apply>
                    <apply>
                      <times/>
                      <apply>
                        <divide/>
                        <ci> AKG </ci>
                        <ci> KmAKG </ci>
                      </apply>
                      <apply>
                        <divide/>
                        <ci> NAD </ci>
                        <ci> KmNAD </ci>
                      </apply>
                    </apply>
                    <apply>
                      <times/>
                      <ci> alpha </ci>
                      <apply>
                        <divide/>
                        <ci> COA </ci>
                        <ci> KmCOA </ci>
                      </apply>
                      <apply>
                        <divide/>
                        <ci> AKG </ci>
                        <ci> KmAKG </ci>
                      </apply>
                      <apply>
                        <divide/>
                        <ci> NAD </ci>
                        <ci> KmNAD </ci>
                      </apply>
                    </apply>
                  </apply>
                </apply>
              </apply>
            </apply>
          </lambda>
        </math>
      </functionDefinition>
      <functionDefinition metaid="COPASI177" id="Function_for_SK" name="Function for SK">
        <annotation>
          <COPASI xmlns="http://www.copasi.org/static/sbml">
            <rdf:RDF xmlns:dcterms="http://purl.org/dc/terms/" xmlns:rdf="http://www.w3.org/1999/02/22-rdf-syntax-ns#">
              <rdf:Description rdf:about="#COPASI177">
                <dcterms:created>
                  <rdf:Description>
                    <dcterms:W3CDTF>2013-09-25T19:44:49Z</dcterms:W3CDTF>
                  </rdf:Description>
                </dcterms:created>
              </rdf:Description>
            </rdf:RDF>
          </COPASI>
        </annotation>
        <math xmlns="http://www.w3.org/1998/Math/MathML">
          <lambda>
            <bvar>
              <ci> ADP </ci>
            </bvar>
            <bvar>
              <ci> ATP </ci>
            </bvar>
            <bvar>
              <ci> COA </ci>
            </bvar>
            <bvar>
              <ci> Keq </ci>
            </bvar>
            <bvar>
              <ci> KmADP </ci>
            </bvar>
            <bvar>
              <ci> KmATP </ci>
            </bvar>
            <bvar>
              <ci> KmCOA </ci>
            </bvar>
            <bvar>
              <ci> KmP </ci>
            </bvar>
            <bvar>
              <ci> KmSUC </ci>
            </bvar>
            <bvar>
              <ci> KmSUCCOA </ci>
            </bvar>
            <bvar>
              <ci> P </ci>
            </bvar>
            <bvar>
              <ci> SUC </ci>
            </bvar>
            <bvar>
              <ci> SUCCOA </ci>
            </bvar>
            <bvar>
              <ci> Vmax </ci>
            </bvar>
            <apply>
              <divide/>
              <apply>
                <divide/>
                <apply>
                  <times/>
                  <ci> Vmax </ci>
                  <apply>
                    <minus/>
                    <apply>
                      <times/>
                      <ci> ADP </ci>
                      <ci> SUCCOA </ci>
                      <ci> P </ci>
                    </apply>
                    <apply>
                      <divide/>
                      <apply>
                        <times/>
                        <ci> ATP </ci>
                        <ci> COA </ci>
                        <ci> SUC </ci>
                      </apply>
                      <ci> Keq </ci>
                    </apply>
                  </apply>
                </apply>
                <apply>
                  <times/>
                  <ci> KmADP </ci>
                  <ci> KmSUCCOA </ci>
                  <ci> KmP </ci>
                </apply>
              </apply>
              <apply>
                <minus/>
                <apply>
                  <plus/>
                  <apply>
                    <times/>
                    <apply>
                      <plus/>
                      <cn> 1 </cn>
                      <apply>
                        <divide/>
                        <ci> ADP </ci>
                        <ci> KmADP </ci>
                      </apply>
                    </apply>
                    <apply>
                      <plus/>
                      <cn> 1 </cn>
                      <apply>
                        <divide/>
                        <ci> SUCCOA </ci>
                        <ci> KmSUCCOA </ci>
                      </apply>
                    </apply>
                    <apply>
                      <plus/>
                      <cn> 1 </cn>
                      <apply>
                        <divide/>
                        <ci> P </ci>
                        <ci> KmP </ci>
                      </apply>
                    </apply>
                  </apply>
                  <apply>
                    <times/>
                    <apply>
                      <plus/>
                      <cn> 1 </cn>
                      <apply>
                        <divide/>
                        <ci> ATP </ci>
                        <ci> KmATP </ci>
                      </apply>
                    </apply>
                    <apply>
                      <plus/>
                      <cn> 1 </cn>
                      <apply>
                        <divide/>
                        <ci> COA </ci>
                        <ci> KmCOA </ci>
                      </apply>
                    </apply>
                    <apply>
                      <plus/>
                      <cn> 1 </cn>
                      <apply>
                        <divide/>
                        <ci> SUC </ci>
                        <ci> KmSUC </ci>
                      </apply>
                    </apply>
                  </apply>
                </apply>
                <cn> 1 </cn>
              </apply>
            </apply>
          </lambda>
        </math>
      </functionDefinition>
      <functionDefinition metaid="COPASI178" id="Function_for_SDH" name="Function for SDH">
        <annotation>
          <COPASI xmlns="http://www.copasi.org/static/sbml">
            <rdf:RDF xmlns:dcterms="http://purl.org/dc/terms/" xmlns:rdf="http://www.w3.org/1999/02/22-rdf-syntax-ns#">
              <rdf:Description rdf:about="#COPASI178">
                <dcterms:created>
                  <rdf:Description>
                    <dcterms:W3CDTF>2013-10-15T13:52:00Z</dcterms:W3CDTF>
                  </rdf:Description>
                </dcterms:created>
              </rdf:Description>
            </rdf:RDF>
          </COPASI>
        </annotation>
        <math xmlns="http://www.w3.org/1998/Math/MathML">
          <lambda>
            <bvar>
              <ci> FUM </ci>
            </bvar>
            <bvar>
              <ci> KefFUM </ci>
            </bvar>
            <bvar>
              <ci> KefSUC </ci>
            </bvar>
            <bvar>
              <ci> Keq </ci>
            </bvar>
            <bvar>
              <ci> KmFUM </ci>
            </bvar>
            <bvar>
              <ci> KmQ </ci>
            </bvar>
            <bvar>
              <ci> KmQH2 </ci>
            </bvar>
            <bvar>
              <ci> KmSUC </ci>
            </bvar>
            <bvar>
              <ci> Q </ci>
            </bvar>
            <bvar>
              <ci> QH2 </ci>
            </bvar>
            <bvar>
              <ci> SUC </ci>
            </bvar>
            <bvar>
              <ci> Vmax </ci>
            </bvar>
            <apply>
              <divide/>
              <apply>
                <divide/>
                <apply>
                  <times/>
                  <ci> Vmax </ci>
                  <apply>
                    <minus/>
                    <apply>
                      <times/>
                      <ci> SUC </ci>
                      <ci> Q </ci>
                    </apply>
                    <apply>
                      <divide/>
                      <apply>
                        <times/>
                        <ci> FUM </ci>
                        <ci> QH2 </ci>
                      </apply>
                      <ci> Keq </ci>
                    </apply>
                  </apply>
                </apply>
                <apply>
                  <times/>
                  <ci> KefSUC </ci>
                  <ci> KmQ </ci>
                </apply>
              </apply>
              <apply>
                <plus/>
                <cn> 1 </cn>
                <apply>
                  <divide/>
                  <ci> FUM </ci>
                  <ci> KefFUM </ci>
                </apply>
                <apply>
                  <times/>
                  <apply>
                    <divide/>
                    <ci> KmSUC </ci>
                    <ci> KefSUC </ci>
                  </apply>
                  <apply>
                    <divide/>
                    <ci> Q </ci>
                    <ci> KmQ </ci>
                  </apply>
                </apply>
                <apply>
                  <times/>
                  <apply>
                    <divide/>
                    <ci> KmFUM </ci>
                    <ci> KefFUM </ci>
                  </apply>
                  <apply>
                    <divide/>
                    <ci> QH2 </ci>
                    <ci> KmQH2 </ci>
                  </apply>
                </apply>
                <apply>
                  <times/>
                  <apply>
                    <divide/>
                    <ci> FUM </ci>
                    <ci> KefFUM </ci>
                  </apply>
                  <apply>
                    <divide/>
                    <ci> QH2 </ci>
                    <ci> KmQH2 </ci>
                  </apply>
                </apply>
                <apply>
                  <divide/>
                  <ci> SUC </ci>
                  <ci> KefSUC </ci>
                </apply>
                <apply>
                  <times/>
                  <apply>
                    <divide/>
                    <ci> SUC </ci>
                    <ci> KefSUC </ci>
                  </apply>
                  <apply>
                    <divide/>
                    <ci> Q </ci>
                    <ci> KmQ </ci>
                  </apply>
                </apply>
              </apply>
            </apply>
          </lambda>
        </math>
      </functionDefinition>
      <functionDefinition metaid="COPASI179" id="Function_for_FUMA" name="Function for FUMA">
        <annotation>
          <COPASI xmlns="http://www.copasi.org/static/sbml">
            <rdf:RDF xmlns:dcterms="http://purl.org/dc/terms/" xmlns:rdf="http://www.w3.org/1999/02/22-rdf-syntax-ns#">
              <rdf:Description rdf:about="#COPASI179">
                <dcterms:created>
                  <rdf:Description>
                    <dcterms:W3CDTF>2013-10-11T17:11:24Z</dcterms:W3CDTF>
                  </rdf:Description>
                </dcterms:created>
              </rdf:Description>
            </rdf:RDF>
          </COPASI>
        </annotation>
        <math xmlns="http://www.w3.org/1998/Math/MathML">
          <lambda>
            <bvar>
              <ci> FUM </ci>
            </bvar>
            <bvar>
              <ci> Keq </ci>
            </bvar>
            <bvar>
              <ci> KmFUM </ci>
            </bvar>
            <bvar>
              <ci> KmMAL </ci>
            </bvar>
            <bvar>
              <ci> MAL </ci>
            </bvar>
            <bvar>
              <ci> Vmax </ci>
            </bvar>
            <apply>
              <divide/>
              <apply>
                <divide/>
                <apply>
                  <times/>
                  <ci> Vmax </ci>
                  <apply>
                    <minus/>
                    <ci> FUM </ci>
                    <apply>
                      <divide/>
                      <ci> MAL </ci>
                      <ci> Keq </ci>
                    </apply>
                  </apply>
                </apply>
                <ci> KmFUM </ci>
              </apply>
              <apply>
                <plus/>
                <cn> 1 </cn>
                <apply>
                  <divide/>
                  <ci> FUM </ci>
                  <ci> KmFUM </ci>
                </apply>
                <apply>
                  <divide/>
                  <ci> MAL </ci>
                  <ci> KmMAL </ci>
                </apply>
              </apply>
            </apply>
          </lambda>
        </math>
      </functionDefinition>
      <functionDefinition metaid="COPASI180" id="Function_for_MQO" name="Function for MQO">
        <annotation>
          <COPASI xmlns="http://www.copasi.org/static/sbml">
            <rdf:RDF xmlns:dcterms="http://purl.org/dc/terms/" xmlns:rdf="http://www.w3.org/1999/02/22-rdf-syntax-ns#">
              <rdf:Description rdf:about="#COPASI180">
                <dcterms:created>
                  <rdf:Description>
                    <dcterms:W3CDTF>2013-10-01T17:17:58Z</dcterms:W3CDTF>
                  </rdf:Description>
                </dcterms:created>
              </rdf:Description>
            </rdf:RDF>
          </COPASI>
        </annotation>
        <math xmlns="http://www.w3.org/1998/Math/MathML">
          <lambda>
            <bvar>
              <ci> Keq </ci>
            </bvar>
            <bvar>
              <ci> KmMAL </ci>
            </bvar>
            <bvar>
              <ci> KmOAA </ci>
            </bvar>
            <bvar>
              <ci> KmQ </ci>
            </bvar>
            <bvar>
              <ci> KmQH2 </ci>
            </bvar>
            <bvar>
              <ci> MAL </ci>
            </bvar>
            <bvar>
              <ci> OAA </ci>
            </bvar>
            <bvar>
              <ci> Q </ci>
            </bvar>
            <bvar>
              <ci> QH2 </ci>
            </bvar>
            <bvar>
              <ci> Vmax </ci>
            </bvar>
            <apply>
              <divide/>
              <apply>
                <divide/>
                <apply>
                  <times/>
                  <ci> Vmax </ci>
                  <apply>
                    <minus/>
                    <apply>
                      <times/>
                      <ci> MAL </ci>
                      <ci> Q </ci>
                    </apply>
                    <apply>
                      <divide/>
                      <apply>
                        <times/>
                        <ci> OAA </ci>
                        <ci> QH2 </ci>
                      </apply>
                      <ci> Keq </ci>
                    </apply>
                  </apply>
                </apply>
                <apply>
                  <times/>
                  <ci> KmMAL </ci>
                  <ci> KmQ </ci>
                </apply>
              </apply>
              <apply>
                <minus/>
                <apply>
                  <plus/>
                  <apply>
                    <times/>
                    <apply>
                      <plus/>
                      <cn> 1 </cn>
                      <apply>
                        <divide/>
                        <ci> MAL </ci>
                        <ci> KmMAL </ci>
                      </apply>
                    </apply>
                    <apply>
                      <plus/>
                      <cn> 1 </cn>
                      <apply>
                        <divide/>
                        <ci> Q </ci>
                        <ci> KmQ </ci>
                      </apply>
                    </apply>
                  </apply>
                  <apply>
                    <times/>
                    <apply>
                      <plus/>
                      <cn> 1 </cn>
                      <apply>
                        <divide/>
                        <ci> OAA </ci>
                        <ci> KmOAA </ci>
                      </apply>
                    </apply>
                    <apply>
                      <plus/>
                      <cn> 1 </cn>
                      <apply>
                        <divide/>
                        <ci> QH2 </ci>
                        <ci> KmQH2 </ci>
                      </apply>
                    </apply>
                  </apply>
                </apply>
                <cn> 1 </cn>
              </apply>
            </apply>
          </lambda>
        </math>
      </functionDefinition>
      <functionDefinition metaid="COPASI181" id="Function_for_MDH" name="Function for MDH">
        <annotation>
          <COPASI xmlns="http://www.copasi.org/static/sbml">
            <rdf:RDF xmlns:dcterms="http://purl.org/dc/terms/" xmlns:rdf="http://www.w3.org/1999/02/22-rdf-syntax-ns#">
              <rdf:Description rdf:about="#COPASI181">
                <dcterms:created>
                  <rdf:Description>
                    <dcterms:W3CDTF>2013-09-25T23:52:49Z</dcterms:W3CDTF>
                  </rdf:Description>
                </dcterms:created>
              </rdf:Description>
            </rdf:RDF>
          </COPASI>
        </annotation>
        <math xmlns="http://www.w3.org/1998/Math/MathML">
          <lambda>
            <bvar>
              <ci> Keq </ci>
            </bvar>
            <bvar>
              <ci> KiNAD </ci>
            </bvar>
            <bvar>
              <ci> KiNADH </ci>
            </bvar>
            <bvar>
              <ci> KiOAA </ci>
            </bvar>
            <bvar>
              <ci> KmMAL </ci>
            </bvar>
            <bvar>
              <ci> KmNAD </ci>
            </bvar>
            <bvar>
              <ci> KmNADH </ci>
            </bvar>
            <bvar>
              <ci> KmOAA </ci>
            </bvar>
            <bvar>
              <ci> MAL </ci>
            </bvar>
            <bvar>
              <ci> NAD </ci>
            </bvar>
            <bvar>
              <ci> NADH </ci>
            </bvar>
            <bvar>
              <ci> OAA </ci>
            </bvar>
            <bvar>
              <ci> Vmax </ci>
            </bvar>
            <apply>
              <divide/>
              <apply>
                <divide/>
                <apply>
                  <times/>
                  <ci> Vmax </ci>
                  <apply>
                    <minus/>
                    <apply>
                      <times/>
                      <ci> NADH </ci>
                      <ci> OAA </ci>
                    </apply>
                    <apply>
                      <divide/>
                      <apply>
                        <times/>
                        <ci> MAL </ci>
                        <ci> NAD </ci>
                      </apply>
                      <ci> Keq </ci>
                    </apply>
                  </apply>
                </apply>
                <apply>
                  <times/>
                  <ci> KiNADH </ci>
                  <ci> KmOAA </ci>
                </apply>
              </apply>
              <apply>
                <plus/>
                <cn> 1 </cn>
                <apply>
                  <times/>
                  <apply>
                    <divide/>
                    <ci> KmNAD </ci>
                    <ci> KiNAD </ci>
                  </apply>
                  <apply>
                    <divide/>
                    <ci> MAL </ci>
                    <ci> KmMAL </ci>
                  </apply>
                </apply>
                <apply>
                  <divide/>
                  <ci> NAD </ci>
                  <ci> KiNAD </ci>
                </apply>
                <apply>
                  <times/>
                  <apply>
                    <divide/>
                    <ci> MAL </ci>
                    <ci> KmMAL </ci>
                  </apply>
                  <apply>
                    <divide/>
                    <ci> NAD </ci>
                    <ci> KiNAD </ci>
                  </apply>
                </apply>
                <apply>
                  <divide/>
                  <ci> NADH </ci>
                  <ci> KiNADH </ci>
                </apply>
                <apply>
                  <times/>
                  <apply>
                    <divide/>
                    <ci> KmNAD </ci>
                    <ci> KiNAD </ci>
                  </apply>
                  <apply>
                    <divide/>
                    <ci> MAL </ci>
                    <ci> KmMAL </ci>
                  </apply>
                  <apply>
                    <divide/>
                    <ci> NADH </ci>
                    <ci> KiNADH </ci>
                  </apply>
                </apply>
                <apply>
                  <times/>
                  <apply>
                    <divide/>
                    <ci> KmNADH </ci>
                    <ci> KiNADH </ci>
                  </apply>
                  <apply>
                    <divide/>
                    <ci> OAA </ci>
                    <ci> KmOAA </ci>
                  </apply>
                </apply>
                <apply>
                  <times/>
                  <apply>
                    <divide/>
                    <ci> KmNADH </ci>
                    <ci> KiNADH </ci>
                  </apply>
                  <apply>
                    <divide/>
                    <ci> NAD </ci>
                    <ci> KiNAD </ci>
                  </apply>
                  <apply>
                    <divide/>
                    <ci> OAA </ci>
                    <ci> KmOAA </ci>
                  </apply>
                </apply>
                <apply>
                  <divide/>
                  <apply>
                    <times/>
                    <ci> MAL </ci>
                    <ci> NAD </ci>
                    <ci> OAA </ci>
                  </apply>
                  <apply>
                    <times/>
                    <ci> KiNAD </ci>
                    <ci> KiOAA </ci>
                    <ci> KmMAL </ci>
                  </apply>
                </apply>
                <apply>
                  <times/>
                  <apply>
                    <divide/>
                    <ci> NADH </ci>
                    <ci> KiNADH </ci>
                  </apply>
                  <apply>
                    <divide/>
                    <ci> OAA </ci>
                    <ci> KmOAA </ci>
                  </apply>
                </apply>
                <apply>
                  <times/>
                  <ci> Keq </ci>
                  <apply>
                    <divide/>
                    <apply>
                      <times/>
                      <ci> KiNADH </ci>
                      <ci> KmOAA </ci>
                    </apply>
                    <apply>
                      <times/>
                      <ci> KiNAD </ci>
                      <ci> KmMAL </ci>
                    </apply>
                  </apply>
                  <apply>
                    <divide/>
                    <ci> KmNAD </ci>
                    <ci> KiNAD </ci>
                  </apply>
                  <apply>
                    <divide/>
                    <ci> MAL </ci>
                    <ci> KmMAL </ci>
                  </apply>
                  <apply>
                    <divide/>
                    <ci> NADH </ci>
                    <ci> KmNADH </ci>
                  </apply>
                  <apply>
                    <divide/>
                    <ci> OAA </ci>
                    <ci> KiOAA </ci>
                  </apply>
                </apply>
              </apply>
            </apply>
          </lambda>
        </math>
      </functionDefinition>
      <functionDefinition metaid="COPASI182" id="Function_for_ACEA" name="Function for ACEA">
        <annotation>
          <COPASI xmlns="http://www.copasi.org/static/sbml">
            <rdf:RDF xmlns:dcterms="http://purl.org/dc/terms/" xmlns:rdf="http://www.w3.org/1999/02/22-rdf-syntax-ns#">
              <rdf:Description rdf:about="#COPASI182">
                <dcterms:created>
                  <rdf:Description>
                    <dcterms:W3CDTF>2013-09-30T10:00:43Z</dcterms:W3CDTF>
                  </rdf:Description>
                </dcterms:created>
              </rdf:Description>
            </rdf:RDF>
          </COPASI>
        </annotation>
        <math xmlns="http://www.w3.org/1998/Math/MathML">
          <lambda>
            <bvar>
              <ci> GLX </ci>
            </bvar>
            <bvar>
              <ci> ICIT </ci>
            </bvar>
            <bvar>
              <ci> KdICITsuc </ci>
            </bvar>
            <bvar>
              <ci> KdPEP </ci>
            </bvar>
            <bvar>
              <ci> KdPEPglx </ci>
            </bvar>
            <bvar>
              <ci> KdPEPicit </ci>
            </bvar>
            <bvar>
              <ci> KdPGA3 </ci>
            </bvar>
            <bvar>
              <ci> KdSUC </ci>
            </bvar>
            <bvar>
              <ci> Keq </ci>
            </bvar>
            <bvar>
              <ci> KmGLX </ci>
            </bvar>
            <bvar>
              <ci> KmICIT </ci>
            </bvar>
            <bvar>
              <ci> KmSUC </ci>
            </bvar>
            <bvar>
              <ci> PEP </ci>
            </bvar>
            <bvar>
              <ci> PGA3 </ci>
            </bvar>
            <bvar>
              <ci> SUC </ci>
            </bvar>
            <bvar>
              <ci> Vmax </ci>
            </bvar>
            <apply>
              <divide/>
              <apply>
                <divide/>
                <apply>
                  <times/>
                  <ci> Vmax </ci>
                  <apply>
                    <minus/>
                    <ci> ICIT </ci>
                    <apply>
                      <divide/>
                      <apply>
                        <times/>
                        <ci> GLX </ci>
                        <ci> SUC </ci>
                      </apply>
                      <ci> Keq </ci>
                    </apply>
                  </apply>
                </apply>
                <ci> KmICIT </ci>
              </apply>
              <apply>
                <plus/>
                <cn> 1 </cn>
                <apply>
                  <times/>
                  <apply>
                    <divide/>
                    <ci> ICIT </ci>
                    <ci> KmICIT </ci>
                  </apply>
                  <apply>
                    <plus/>
                    <cn> 1 </cn>
                    <apply>
                      <divide/>
                      <ci> PEP </ci>
                      <ci> KdPEPicit </ci>
                    </apply>
                  </apply>
                </apply>
                <apply>
                  <times/>
                  <apply>
                    <divide/>
                    <ci> SUC </ci>
                    <ci> KdSUC </ci>
                  </apply>
                  <apply>
                    <plus/>
                    <cn> 1 </cn>
                    <apply>
                      <divide/>
                      <ci> ICIT </ci>
                      <ci> KdICITsuc </ci>
                    </apply>
                  </apply>
                </apply>
                <apply>
                  <times/>
                  <apply>
                    <divide/>
                    <ci> KmSUC </ci>
                    <ci> KdSUC </ci>
                  </apply>
                  <apply>
                    <divide/>
                    <ci> GLX </ci>
                    <ci> KmGLX </ci>
                  </apply>
                  <apply>
                    <plus/>
                    <cn> 1 </cn>
                    <apply>
                      <divide/>
                      <ci> PEP </ci>
                      <ci> KdPEPglx </ci>
                    </apply>
                  </apply>
                </apply>
                <apply>
                  <times/>
                  <apply>
                    <divide/>
                    <ci> GLX </ci>
                    <ci> KmGLX </ci>
                  </apply>
                  <apply>
                    <divide/>
                    <ci> SUC </ci>
                    <ci> KdSUC </ci>
                  </apply>
                </apply>
                <apply>
                  <divide/>
                  <ci> PEP </ci>
                  <ci> KdPEP </ci>
                </apply>
                <apply>
                  <divide/>
                  <ci> PGA3 </ci>
                  <ci> KdPGA3 </ci>
                </apply>
              </apply>
            </apply>
          </lambda>
        </math>
      </functionDefinition>
      <functionDefinition metaid="COPASI183" id="Function_for_ACEB" name="Function for ACEB">
        <annotation>
          <COPASI xmlns="http://www.copasi.org/static/sbml">
            <rdf:RDF xmlns:dcterms="http://purl.org/dc/terms/" xmlns:rdf="http://www.w3.org/1999/02/22-rdf-syntax-ns#">
              <rdf:Description rdf:about="#COPASI183">
                <dcterms:created>
                  <rdf:Description>
                    <dcterms:W3CDTF>2013-10-01T14:32:44Z</dcterms:W3CDTF>
                  </rdf:Description>
                </dcterms:created>
              </rdf:Description>
            </rdf:RDF>
          </COPASI>
        </annotation>
        <math xmlns="http://www.w3.org/1998/Math/MathML">
          <lambda>
            <bvar>
              <ci> ACCOA </ci>
            </bvar>
            <bvar>
              <ci> COA </ci>
            </bvar>
            <bvar>
              <ci> GLX </ci>
            </bvar>
            <bvar>
              <ci> Keq </ci>
            </bvar>
            <bvar>
              <ci> KmACCOA </ci>
            </bvar>
            <bvar>
              <ci> KmCOA </ci>
            </bvar>
            <bvar>
              <ci> KmGLX </ci>
            </bvar>
            <bvar>
              <ci> KmMAL </ci>
            </bvar>
            <bvar>
              <ci> MAL </ci>
            </bvar>
            <bvar>
              <ci> Vmax </ci>
            </bvar>
            <apply>
              <divide/>
              <apply>
                <divide/>
                <apply>
                  <times/>
                  <ci> Vmax </ci>
                  <apply>
                    <minus/>
                    <apply>
                      <times/>
                      <ci> ACCOA </ci>
                      <ci> GLX </ci>
                    </apply>
                    <apply>
                      <divide/>
                      <apply>
                        <times/>
                        <ci> COA </ci>
                        <ci> MAL </ci>
                      </apply>
                      <ci> Keq </ci>
                    </apply>
                  </apply>
                </apply>
                <apply>
                  <times/>
                  <ci> KmACCOA </ci>
                  <ci> KmGLX </ci>
                </apply>
              </apply>
              <apply>
                <minus/>
                <apply>
                  <plus/>
                  <apply>
                    <times/>
                    <apply>
                      <plus/>
                      <cn> 1 </cn>
                      <apply>
                        <divide/>
                        <ci> ACCOA </ci>
                        <ci> KmACCOA </ci>
                      </apply>
                    </apply>
                    <apply>
                      <plus/>
                      <cn> 1 </cn>
                      <apply>
                        <divide/>
                        <ci> GLX </ci>
                        <ci> KmGLX </ci>
                      </apply>
                    </apply>
                  </apply>
                  <apply>
                    <times/>
                    <apply>
                      <plus/>
                      <cn> 1 </cn>
                      <apply>
                        <divide/>
                        <ci> COA </ci>
                        <ci> KmCOA </ci>
                      </apply>
                    </apply>
                    <apply>
                      <plus/>
                      <cn> 1 </cn>
                      <apply>
                        <divide/>
                        <ci> MAL </ci>
                        <ci> KmMAL </ci>
                      </apply>
                    </apply>
                  </apply>
                </apply>
                <cn> 1 </cn>
              </apply>
            </apply>
          </lambda>
        </math>
      </functionDefinition>
      <functionDefinition metaid="COPASI184" id="Function_for_ACEK_1" name="Function for ACEK_1">
        <annotation>
          <COPASI xmlns="http://www.copasi.org/static/sbml">
            <rdf:RDF xmlns:dcterms="http://purl.org/dc/terms/" xmlns:rdf="http://www.w3.org/1999/02/22-rdf-syntax-ns#">
              <rdf:Description rdf:about="#COPASI184">
                <dcterms:created>
                  <rdf:Description>
                    <dcterms:W3CDTF>2013-10-15T13:25:46Z</dcterms:W3CDTF>
                  </rdf:Description>
                </dcterms:created>
              </rdf:Description>
            </rdf:RDF>
          </COPASI>
        </annotation>
        <math xmlns="http://www.w3.org/1998/Math/MathML">
          <lambda>
            <bvar>
              <ci> ADP </ci>
            </bvar>
            <bvar>
              <ci> ATP </ci>
            </bvar>
            <bvar>
              <ci> Keq </ci>
            </bvar>
            <bvar>
              <ci> icd </ci>
            </bvar>
            <bvar>
              <ci> icdP </ci>
            </bvar>
            <bvar>
              <ci> k </ci>
            </bvar>
            <apply>
              <times/>
              <ci> k </ci>
              <apply>
                <minus/>
                <apply>
                  <times/>
                  <ci> ATP </ci>
                  <ci> icd </ci>
                </apply>
                <apply>
                  <divide/>
                  <apply>
                    <times/>
                    <ci> ADP </ci>
                    <ci> icdP </ci>
                  </apply>
                  <ci> Keq </ci>
                </apply>
              </apply>
            </apply>
          </lambda>
        </math>
      </functionDefinition>
      <functionDefinition metaid="COPASI185" id="Function_for_ACEK_2" name="Function for ACEK_2">
        <annotation>
          <COPASI xmlns="http://www.copasi.org/static/sbml">
            <rdf:RDF xmlns:dcterms="http://purl.org/dc/terms/" xmlns:rdf="http://www.w3.org/1999/02/22-rdf-syntax-ns#">
              <rdf:Description rdf:about="#COPASI185">
                <dcterms:created>
                  <rdf:Description>
                    <dcterms:W3CDTF>2013-10-15T14:20:35Z</dcterms:W3CDTF>
                  </rdf:Description>
                </dcterms:created>
              </rdf:Description>
            </rdf:RDF>
          </COPASI>
        </annotation>
        <math xmlns="http://www.w3.org/1998/Math/MathML">
          <lambda>
            <bvar>
              <ci> Keq </ci>
            </bvar>
            <bvar>
              <ci> P </ci>
            </bvar>
            <bvar>
              <ci> icd </ci>
            </bvar>
            <bvar>
              <ci> icdP </ci>
            </bvar>
            <bvar>
              <ci> k </ci>
            </bvar>
            <apply>
              <times/>
              <ci> k </ci>
              <apply>
                <minus/>
                <ci> icdP </ci>
                <apply>
                  <divide/>
                  <apply>
                    <times/>
                    <ci> icd </ci>
                    <ci> P </ci>
                  </apply>
                  <ci> Keq </ci>
                </apply>
              </apply>
            </apply>
          </lambda>
        </math>
      </functionDefinition>
      <functionDefinition id="Function_for_EDD" name="Function for EDD">
        <math xmlns="http://www.w3.org/1998/Math/MathML">
          <lambda>
            <bvar>
              <ci> KDPG </ci>
            </bvar>
            <bvar>
              <ci> Keq </ci>
            </bvar>
            <bvar>
              <ci> KmKDPG </ci>
            </bvar>
            <bvar>
              <ci> KmPGN </ci>
            </bvar>
            <bvar>
              <ci> PGN </ci>
            </bvar>
            <bvar>
              <ci> Vmax </ci>
            </bvar>
            <apply>
              <divide/>
              <apply>
                <divide/>
                <apply>
                  <times/>
                  <ci> Vmax </ci>
                  <apply>
                    <minus/>
                    <ci> PGN </ci>
                    <apply>
                      <divide/>
                      <ci> KDPG </ci>
                      <ci> Keq </ci>
                    </apply>
                  </apply>
                </apply>
                <ci> KmPGN </ci>
              </apply>
              <apply>
                <plus/>
                <cn> 1 </cn>
                <apply>
                  <divide/>
                  <ci> PGN </ci>
                  <ci> KmPGN </ci>
                </apply>
                <apply>
                  <divide/>
                  <ci> KDPG </ci>
                  <ci> KmKDPG </ci>
                </apply>
              </apply>
            </apply>
          </lambda>
        </math>
      </functionDefinition>
      <functionDefinition id="Function_for_EDA" name="Function for EDA">
        <math xmlns="http://www.w3.org/1998/Math/MathML">
          <lambda>
            <bvar>
              <ci> GAP </ci>
            </bvar>
            <bvar>
              <ci> KDPG </ci>
            </bvar>
            <bvar>
              <ci> Keq </ci>
            </bvar>
            <bvar>
              <ci> KmGAP </ci>
            </bvar>
            <bvar>
              <ci> KmKDPG </ci>
            </bvar>
            <bvar>
              <ci> KmPYR </ci>
            </bvar>
            <bvar>
              <ci> PYR </ci>
            </bvar>
            <bvar>
              <ci> Vmax </ci>
            </bvar>
            <apply>
              <divide/>
              <apply>
                <divide/>
                <apply>
                  <times/>
                  <ci> Vmax </ci>
                  <apply>
                    <minus/>
                    <ci> KDPG </ci>
                    <apply>
                      <divide/>
                      <apply>
                        <times/>
                        <ci> GAP </ci>
                        <ci> PYR </ci>
                      </apply>
                      <ci> Keq </ci>
                    </apply>
                  </apply>
                </apply>
                <ci> KmKDPG </ci>
              </apply>
              <apply>
                <minus/>
                <apply>
                  <plus/>
                  <cn> 1 </cn>
                  <apply>
                    <divide/>
                    <ci> KDPG </ci>
                    <ci> KmKDPG </ci>
                  </apply>
                  <apply>
                    <times/>
                    <apply>
                      <plus/>
                      <cn> 1 </cn>
                      <apply>
                        <divide/>
                        <ci> GAP </ci>
                        <ci> KmGAP </ci>
                      </apply>
                    </apply>
                    <apply>
                      <plus/>
                      <cn> 1 </cn>
                      <apply>
                        <divide/>
                        <ci> PYR </ci>
                        <ci> KmPYR </ci>
                      </apply>
                    </apply>
                  </apply>
                </apply>
                <cn> 1 </cn>
              </apply>
            </apply>
          </lambda>
        </math>
      </functionDefinition>
      <functionDefinition metaid="COPASI186" id="Function_for_PNT" name="Function for PNT">
        <annotation>
          <COPASI xmlns="http://www.copasi.org/static/sbml">
            <rdf:RDF xmlns:dcterms="http://purl.org/dc/terms/" xmlns:rdf="http://www.w3.org/1999/02/22-rdf-syntax-ns#">
              <rdf:Description rdf:about="#COPASI186">
                <dcterms:created>
                  <rdf:Description>
                    <dcterms:W3CDTF>2013-10-15T13:50:16Z</dcterms:W3CDTF>
                  </rdf:Description>
                </dcterms:created>
              </rdf:Description>
            </rdf:RDF>
          </COPASI>
        </annotation>
        <math xmlns="http://www.w3.org/1998/Math/MathML">
          <lambda>
            <bvar>
              <ci> Keq </ci>
            </bvar>
            <bvar>
              <ci> NAD </ci>
            </bvar>
            <bvar>
              <ci> NADH </ci>
            </bvar>
            <bvar>
              <ci> NADP </ci>
            </bvar>
            <bvar>
              <ci> NADPH </ci>
            </bvar>
            <bvar>
              <ci> k </ci>
            </bvar>
            <apply>
              <times/>
              <ci> k </ci>
              <apply>
                <minus/>
                <apply>
                  <times/>
                  <ci> NAD </ci>
                  <ci> NADPH </ci>
                </apply>
                <apply>
                  <divide/>
                  <apply>
                    <times/>
                    <ci> NADH </ci>
                    <ci> NADP </ci>
                  </apply>
                  <ci> Keq </ci>
                </apply>
              </apply>
            </apply>
          </lambda>
        </math>
      </functionDefinition>
      <functionDefinition id="Function_for_ADK" name="Function for ADK">
        <math xmlns="http://www.w3.org/1998/Math/MathML">
          <lambda>
            <bvar>
              <ci> ADP </ci>
            </bvar>
            <bvar>
              <ci> AMP </ci>
            </bvar>
            <bvar>
              <ci> ATP </ci>
            </bvar>
            <bvar>
              <ci> Keq </ci>
            </bvar>
            <bvar>
              <ci> k </ci>
            </bvar>
            <apply>
              <times/>
              <ci> k </ci>
              <apply>
                <minus/>
                <apply>
                  <times/>
                  <ci> AMP </ci>
                  <ci> ATP </ci>
                </apply>
                <apply>
                  <divide/>
                  <apply>
                    <power/>
                    <ci> ADP </ci>
                    <cn> 2 </cn>
                  </apply>
                  <ci> Keq </ci>
                </apply>
              </apply>
            </apply>
          </lambda>
        </math>
      </functionDefinition>
      <functionDefinition metaid="COPASI187" id="Function_for_CYA" name="Function for CYA">
        <annotation>
          <COPASI xmlns="http://www.copasi.org/static/sbml">
            <rdf:RDF xmlns:dcterms="http://purl.org/dc/terms/" xmlns:rdf="http://www.w3.org/1999/02/22-rdf-syntax-ns#">
              <rdf:Description rdf:about="#COPASI187">
                <dcterms:created>
                  <rdf:Description>
                    <dcterms:W3CDTF>2013-09-27T11:43:11Z</dcterms:W3CDTF>
                  </rdf:Description>
                </dcterms:created>
              </rdf:Description>
            </rdf:RDF>
          </COPASI>
        </annotation>
        <math xmlns="http://www.w3.org/1998/Math/MathML">
          <lambda>
            <bvar>
              <ci> ATP </ci>
            </bvar>
            <bvar>
              <ci> CAMP </ci>
            </bvar>
            <bvar>
              <ci> Keq </ci>
            </bvar>
            <bvar>
              <ci> P </ci>
            </bvar>
            <bvar>
              <ci> k </ci>
            </bvar>
            <bvar>
              <ci> eiiaP </ci>
            </bvar>
            <bvar>
              <ci> KaeiiaP </ci>
            </bvar>
            <apply>
              <divide/>
              <apply>
                <times/>
                <ci> k </ci>
                <apply>
                  <minus/>
                  <ci> ATP </ci>
                  <apply>
                    <divide/>
                    <apply>
                      <times/>
                      <ci> CAMP </ci>
                      <apply>
                        <power/>
                        <ci> P </ci>
                        <cn> 2 </cn>
                      </apply>
                    </apply>
                    <ci> Keq </ci>
                  </apply>
                </apply>
                <ci> eiiaP </ci>
              </apply>
              <apply>
                <plus/>
                <ci> eiiaP </ci>
                <ci> KaeiiaP </ci>
              </apply>
            </apply>
          </lambda>
        </math>
      </functionDefinition>
      <functionDefinition id="Function_for_DOS" name="Function for DOS">
        <math xmlns="http://www.w3.org/1998/Math/MathML">
          <lambda>
            <bvar>
              <ci> AMP </ci>
            </bvar>
            <bvar>
              <ci> CAMP </ci>
            </bvar>
            <bvar>
              <ci> Keq </ci>
            </bvar>
            <bvar>
              <ci> k </ci>
            </bvar>
            <apply>
              <times/>
              <ci> k </ci>
              <apply>
                <minus/>
                <ci> CAMP </ci>
                <apply>
                  <divide/>
                  <ci> AMP </ci>
                  <ci> Keq </ci>
                </apply>
              </apply>
            </apply>
          </lambda>
        </math>
      </functionDefinition>
      <functionDefinition metaid="COPASI188" id="Function_for_ACK" name="Function for ACK">
        <annotation>
          <COPASI xmlns="http://www.copasi.org/static/sbml">
            <rdf:RDF xmlns:dcterms="http://purl.org/dc/terms/" xmlns:rdf="http://www.w3.org/1999/02/22-rdf-syntax-ns#">
              <rdf:Description rdf:about="#COPASI188">
                <dcterms:created>
                  <rdf:Description>
                    <dcterms:W3CDTF>2013-09-25T19:42:30Z</dcterms:W3CDTF>
                  </rdf:Description>
                </dcterms:created>
              </rdf:Description>
            </rdf:RDF>
          </COPASI>
        </annotation>
        <math xmlns="http://www.w3.org/1998/Math/MathML">
          <lambda>
            <bvar>
              <ci> ACEx </ci>
            </bvar>
            <bvar>
              <ci> ACP </ci>
            </bvar>
            <bvar>
              <ci> ADP </ci>
            </bvar>
            <bvar>
              <ci> ATP </ci>
            </bvar>
            <bvar>
              <ci> Keq </ci>
            </bvar>
            <bvar>
              <ci> KmACE </ci>
            </bvar>
            <bvar>
              <ci> KmACP </ci>
            </bvar>
            <bvar>
              <ci> KmADP </ci>
            </bvar>
            <bvar>
              <ci> KmATP </ci>
            </bvar>
            <bvar>
              <ci> Vmax </ci>
            </bvar>
            <bvar>
              <ci> cell </ci>
            </bvar>
            <apply>
              <divide/>
              <apply>
                <divide/>
                <apply>
                  <times/>
                  <ci> cell </ci>
                  <ci> Vmax </ci>
                  <apply>
                    <minus/>
                    <apply>
                      <times/>
                      <ci> ACP </ci>
                      <ci> ADP </ci>
                    </apply>
                    <apply>
                      <divide/>
                      <apply>
                        <times/>
                        <ci> ACEx </ci>
                        <ci> ATP </ci>
                      </apply>
                      <ci> Keq </ci>
                    </apply>
                  </apply>
                </apply>
                <apply>
                  <times/>
                  <ci> KmACP </ci>
                  <ci> KmADP </ci>
                </apply>
              </apply>
              <apply>
                <times/>
                <apply>
                  <plus/>
                  <cn> 1 </cn>
                  <apply>
                    <divide/>
                    <ci> ACP </ci>
                    <ci> KmACP </ci>
                  </apply>
                  <apply>
                    <divide/>
                    <ci> ACEx </ci>
                    <ci> KmACE </ci>
                  </apply>
                </apply>
                <apply>
                  <plus/>
                  <cn> 1 </cn>
                  <apply>
                    <divide/>
                    <ci> ADP </ci>
                    <ci> KmADP </ci>
                  </apply>
                  <apply>
                    <divide/>
                    <ci> ATP </ci>
                    <ci> KmATP </ci>
                  </apply>
                </apply>
              </apply>
            </apply>
          </lambda>
        </math>
      </functionDefinition>
      <functionDefinition metaid="COPASI189" id="Function_for_ACS" name="Function for ACS">
        <annotation>
          <COPASI xmlns="http://www.copasi.org/static/sbml">
            <rdf:RDF xmlns:dcterms="http://purl.org/dc/terms/" xmlns:rdf="http://www.w3.org/1999/02/22-rdf-syntax-ns#">
              <rdf:Description rdf:about="#COPASI189">
                <dcterms:created>
                  <rdf:Description>
                    <dcterms:W3CDTF>2013-10-01T14:33:58Z</dcterms:W3CDTF>
                  </rdf:Description>
                </dcterms:created>
              </rdf:Description>
            </rdf:RDF>
          </COPASI>
        </annotation>
        <math xmlns="http://www.w3.org/1998/Math/MathML">
          <lambda>
            <bvar>
              <ci> ACEx </ci>
            </bvar>
            <bvar>
              <ci> ATP </ci>
            </bvar>
            <bvar>
              <ci> COA </ci>
            </bvar>
            <bvar>
              <ci> KmACE </ci>
            </bvar>
            <bvar>
              <ci> KmATP </ci>
            </bvar>
            <bvar>
              <ci> KmCOA </ci>
            </bvar>
            <bvar>
              <ci> Vmax </ci>
            </bvar>
            <bvar>
              <ci> cell </ci>
            </bvar>
            <apply>
              <divide/>
              <apply>
                <divide/>
                <apply>
                  <times/>
                  <ci> cell </ci>
                  <ci> Vmax </ci>
                  <ci> ACEx </ci>
                  <ci> ATP </ci>
                  <ci> COA </ci>
                </apply>
                <apply>
                  <times/>
                  <ci> KmACE </ci>
                  <ci> KmATP </ci>
                  <ci> KmCOA </ci>
                </apply>
              </apply>
              <apply>
                <times/>
                <apply>
                  <plus/>
                  <cn> 1 </cn>
                  <apply>
                    <divide/>
                    <ci> ACEx </ci>
                    <ci> KmACE </ci>
                  </apply>
                </apply>
                <apply>
                  <plus/>
                  <cn> 1 </cn>
                  <apply>
                    <divide/>
                    <ci> ATP </ci>
                    <ci> KmATP </ci>
                  </apply>
                </apply>
                <apply>
                  <plus/>
                  <cn> 1 </cn>
                  <apply>
                    <divide/>
                    <ci> COA </ci>
                    <ci> KmCOA </ci>
                  </apply>
                </apply>
              </apply>
            </apply>
          </lambda>
        </math>
      </functionDefinition>
      <functionDefinition metaid="COPASI190" id="Function_for_PTA" name="Function for PTA">
        <annotation>
          <COPASI xmlns="http://www.copasi.org/static/sbml">
            <rdf:RDF xmlns:dcterms="http://purl.org/dc/terms/" xmlns:rdf="http://www.w3.org/1999/02/22-rdf-syntax-ns#">
              <rdf:Description rdf:about="#COPASI190">
                <dcterms:created>
                  <rdf:Description>
                    <dcterms:W3CDTF>2013-09-25T19:44:15Z</dcterms:W3CDTF>
                  </rdf:Description>
                </dcterms:created>
              </rdf:Description>
            </rdf:RDF>
          </COPASI>
        </annotation>
        <math xmlns="http://www.w3.org/1998/Math/MathML">
          <lambda>
            <bvar>
              <ci> ACCOA </ci>
            </bvar>
            <bvar>
              <ci> ACP </ci>
            </bvar>
            <bvar>
              <ci> COA </ci>
            </bvar>
            <bvar>
              <ci> Keq </ci>
            </bvar>
            <bvar>
              <ci> KiACCOA </ci>
            </bvar>
            <bvar>
              <ci> KiACP </ci>
            </bvar>
            <bvar>
              <ci> KiCOA </ci>
            </bvar>
            <bvar>
              <ci> KiP </ci>
            </bvar>
            <bvar>
              <ci> KmACP </ci>
            </bvar>
            <bvar>
              <ci> KmP </ci>
            </bvar>
            <bvar>
              <ci> P </ci>
            </bvar>
            <bvar>
              <ci> Vmax </ci>
            </bvar>
            <apply>
              <divide/>
              <apply>
                <divide/>
                <apply>
                  <times/>
                  <ci> Vmax </ci>
                  <apply>
                    <minus/>
                    <apply>
                      <times/>
                      <ci> ACCOA </ci>
                      <ci> P </ci>
                    </apply>
                    <apply>
                      <divide/>
                      <apply>
                        <times/>
                        <ci> ACP </ci>
                        <ci> COA </ci>
                      </apply>
                      <ci> Keq </ci>
                    </apply>
                  </apply>
                </apply>
                <apply>
                  <times/>
                  <ci> KiACCOA </ci>
                  <ci> KmP </ci>
                </apply>
              </apply>
              <apply>
                <plus/>
                <cn> 1 </cn>
                <apply>
                  <divide/>
                  <ci> ACCOA </ci>
                  <ci> KiACCOA </ci>
                </apply>
                <apply>
                  <divide/>
                  <ci> P </ci>
                  <ci> KiP </ci>
                </apply>
                <apply>
                  <divide/>
                  <ci> ACP </ci>
                  <ci> KiACP </ci>
                </apply>
                <apply>
                  <divide/>
                  <ci> COA </ci>
                  <ci> KiCOA </ci>
                </apply>
                <apply>
                  <divide/>
                  <apply>
                    <times/>
                    <ci> ACCOA </ci>
                    <ci> P </ci>
                  </apply>
                  <apply>
                    <times/>
                    <ci> KiACCOA </ci>
                    <ci> KmP </ci>
                  </apply>
                </apply>
                <apply>
                  <divide/>
                  <apply>
                    <times/>
                    <ci> ACP </ci>
                    <ci> COA </ci>
                  </apply>
                  <apply>
                    <times/>
                    <ci> KmACP </ci>
                    <ci> KiCOA </ci>
                  </apply>
                </apply>
              </apply>
            </apply>
          </lambda>
        </math>
      </functionDefinition>
      <functionDefinition metaid="COPASI191" id="Function_for_PTS_0" name="Function for PTS_0">
        <annotation>
          <COPASI xmlns="http://www.copasi.org/static/sbml">
            <rdf:RDF xmlns:dcterms="http://purl.org/dc/terms/" xmlns:rdf="http://www.w3.org/1999/02/22-rdf-syntax-ns#">
              <rdf:Description rdf:about="#COPASI191">
                <dcterms:created>
                  <rdf:Description>
                    <dcterms:W3CDTF>2015-01-22T14:03:00Z</dcterms:W3CDTF>
                  </rdf:Description>
                </dcterms:created>
              </rdf:Description>
            </rdf:RDF>
          </COPASI>
        </annotation>
        <math xmlns="http://www.w3.org/1998/Math/MathML">
          <lambda>
            <bvar>
              <ci> KmPEP </ci>
            </bvar>
            <bvar>
              <ci> KmPYR </ci>
            </bvar>
            <bvar>
              <ci> PEP </ci>
            </bvar>
            <bvar>
              <ci> PYR </ci>
            </bvar>
            <bvar>
              <ci> ei </ci>
            </bvar>
            <bvar>
              <ci> eiP </ci>
            </bvar>
            <bvar>
              <ci> kF </ci>
            </bvar>
            <bvar>
              <ci> kR </ci>
            </bvar>
            <apply>
              <minus/>
              <apply>
                <divide/>
                <apply>
                  <times/>
                  <ci> kF </ci>
                  <ci> ei </ci>
                  <apply>
                    <power/>
                    <ci> PEP </ci>
                    <cn> 2 </cn>
                  </apply>
                </apply>
                <apply>
                  <plus/>
                  <apply>
                    <power/>
                    <ci> KmPEP </ci>
                    <cn> 2 </cn>
                  </apply>
                  <apply>
                    <power/>
                    <ci> PEP </ci>
                    <cn> 2 </cn>
                  </apply>
                </apply>
              </apply>
              <apply>
                <divide/>
                <apply>
                  <times/>
                  <ci> kR </ci>
                  <ci> eiP </ci>
                  <apply>
                    <power/>
                    <ci> PYR </ci>
                    <cn> 2 </cn>
                  </apply>
                </apply>
                <apply>
                  <plus/>
                  <apply>
                    <power/>
                    <ci> KmPYR </ci>
                    <cn> 2 </cn>
                  </apply>
                  <apply>
                    <power/>
                    <ci> PYR </ci>
                    <cn> 2 </cn>
                  </apply>
                </apply>
              </apply>
            </apply>
          </lambda>
        </math>
      </functionDefinition>
      <functionDefinition metaid="COPASI192" id="Function_for_PTS_4" name="Function for PTS_4">
        <annotation>
          <COPASI xmlns="http://www.copasi.org/static/sbml">
            <rdf:RDF xmlns:dcterms="http://purl.org/dc/terms/" xmlns:rdf="http://www.w3.org/1999/02/22-rdf-syntax-ns#">
              <rdf:Description rdf:about="#COPASI192">
                <dcterms:created>
                  <rdf:Description>
                    <dcterms:W3CDTF>2015-01-22T14:03:01Z</dcterms:W3CDTF>
                  </rdf:Description>
                </dcterms:created>
              </rdf:Description>
            </rdf:RDF>
          </COPASI>
        </annotation>
        <math xmlns="http://www.w3.org/1998/Math/MathML">
          <lambda>
            <bvar>
              <ci> G6P </ci>
            </bvar>
            <bvar>
              <ci> GLCx </ci>
            </bvar>
            <bvar>
              <ci> KmG6P </ci>
            </bvar>
            <bvar>
              <ci> KmGLC </ci>
            </bvar>
            <bvar>
              <ci> cell </ci>
            </bvar>
            <bvar>
              <ci> eiicb </ci>
            </bvar>
            <bvar>
              <ci> eiicbP </ci>
            </bvar>
            <bvar>
              <ci> kF </ci>
            </bvar>
            <bvar>
              <ci> kR </ci>
            </bvar>
            <apply>
              <times/>
              <ci> cell </ci>
              <apply>
                <minus/>
                <apply>
                  <divide/>
                  <apply>
                    <times/>
                    <ci> kF </ci>
                    <ci> eiicbP </ci>
                    <ci> GLCx </ci>
                  </apply>
                  <apply>
                    <plus/>
                    <ci> KmGLC </ci>
                    <ci> GLCx </ci>
                  </apply>
                </apply>
                <apply>
                  <divide/>
                  <apply>
                    <times/>
                    <ci> kR </ci>
                    <ci> eiicb </ci>
                    <ci> G6P </ci>
                  </apply>
                  <apply>
                    <plus/>
                    <ci> KmG6P </ci>
                    <ci> G6P </ci>
                  </apply>
                </apply>
              </apply>
            </apply>
          </lambda>
        </math>
      </functionDefinition>
      <functionDefinition metaid="COPASI193" id="Function_for_GLC_FEED" name="Function for GLC_FEED">
        <annotation>
          <COPASI xmlns="http://www.copasi.org/static/sbml">
            <rdf:RDF xmlns:dcterms="http://purl.org/dc/terms/" xmlns:rdf="http://www.w3.org/1999/02/22-rdf-syntax-ns#">
              <rdf:Description rdf:about="#COPASI193">
                <dcterms:created>
                  <rdf:Description>
                    <dcterms:W3CDTF>2014-12-29T21:58:51Z</dcterms:W3CDTF>
                  </rdf:Description>
                </dcterms:created>
              </rdf:Description>
            </rdf:RDF>
          </COPASI>
        </annotation>
        <math xmlns="http://www.w3.org/1998/Math/MathML">
          <lambda>
            <bvar>
              <ci> FEED </ci>
            </bvar>
            <bvar>
              <ci> cell </ci>
            </bvar>
            <bvar>
              <ci> extracellular </ci>
            </bvar>
            <apply>
              <divide/>
              <apply>
                <times/>
                <ci> cell </ci>
                <ci> FEED </ci>
              </apply>
              <ci> extracellular </ci>
            </apply>
          </lambda>
        </math>
      </functionDefinition>
      <functionDefinition metaid="COPASI194" id="Function_for_ATP_MAINTENANCE" name="Function for ATP_MAINTENANCE">
        <annotation>
          <COPASI xmlns="http://www.copasi.org/static/sbml">
            <rdf:RDF xmlns:dcterms="http://purl.org/dc/terms/" xmlns:rdf="http://www.w3.org/1999/02/22-rdf-syntax-ns#">
              <rdf:Description rdf:about="#COPASI194">
                <dcterms:created>
                  <rdf:Description>
                    <dcterms:W3CDTF>2013-10-14T11:56:01Z</dcterms:W3CDTF>
                  </rdf:Description>
                </dcterms:created>
              </rdf:Description>
            </rdf:RDF>
          </COPASI>
        </annotation>
        <math xmlns="http://www.w3.org/1998/Math/MathML">
          <lambda>
            <bvar>
              <ci> Vmax </ci>
            </bvar>
            <bvar>
              <ci> ADP </ci>
            </bvar>
            <bvar>
              <ci> P </ci>
            </bvar>
            <bvar>
              <ci> ATP </ci>
            </bvar>
            <bvar>
              <ci> Keq </ci>
            </bvar>
            <apply>
              <times/>
              <ci> Vmax </ci>
              <apply>
                <minus/>
                <ci> ATP </ci>
                <apply>
                  <divide/>
                  <apply>
                    <times/>
                    <ci> ADP </ci>
                    <ci> P </ci>
                  </apply>
                  <ci> Keq </ci>
                </apply>
              </apply>
            </apply>
          </lambda>
        </math>
      </functionDefinition>
      <functionDefinition metaid="COPASI195" id="Function_for_ATP_SYN" name="Function for ATP_SYN">
        <annotation>
          <COPASI xmlns="http://www.copasi.org/static/sbml">
            <rdf:RDF xmlns:dcterms="http://purl.org/dc/terms/" xmlns:rdf="http://www.w3.org/1999/02/22-rdf-syntax-ns#">
              <rdf:Description rdf:about="#COPASI195">
                <dcterms:created>
                  <rdf:Description>
                    <dcterms:W3CDTF>2013-10-15T14:25:01Z</dcterms:W3CDTF>
                  </rdf:Description>
                </dcterms:created>
              </rdf:Description>
            </rdf:RDF>
          </COPASI>
        </annotation>
        <math xmlns="http://www.w3.org/1998/Math/MathML">
          <lambda>
            <bvar>
              <ci> Vmax </ci>
            </bvar>
            <bvar>
              <ci> Hin </ci>
            </bvar>
            <bvar>
              <ci> Hout </ci>
            </bvar>
            <bvar>
              <ci> ADP </ci>
            </bvar>
            <bvar>
              <ci> P </ci>
            </bvar>
            <bvar>
              <ci> ATP </ci>
            </bvar>
            <bvar>
              <ci> Keq </ci>
            </bvar>
            <apply>
              <times/>
              <apply>
                <divide/>
                <apply>
                  <times/>
                  <ci> Vmax </ci>
                  <apply>
                    <power/>
                    <apply>
                      <divide/>
                      <apply>
                        <ln/>
                        <apply>
                          <divide/>
                          <ci> Hout </ci>
                          <ci> Hin </ci>
                        </apply>
                      </apply>
                      <apply>
                        <ln/>
                        <cn> 10 </cn>
                      </apply>
                    </apply>
                    <cn> 4 </cn>
                  </apply>
                </apply>
                <apply>
                  <plus/>
                  <cn> 1 </cn>
                  <apply>
                    <power/>
                    <apply>
                      <divide/>
                      <apply>
                        <ln/>
                        <apply>
                          <divide/>
                          <ci> Hout </ci>
                          <ci> Hin </ci>
                        </apply>
                      </apply>
                      <apply>
                        <ln/>
                        <cn> 10 </cn>
                      </apply>
                    </apply>
                    <cn> 4 </cn>
                  </apply>
                </apply>
              </apply>
              <apply>
                <minus/>
                <apply>
                  <times/>
                  <ci> ADP </ci>
                  <ci> P </ci>
                </apply>
                <apply>
                  <divide/>
                  <ci> ATP </ci>
                  <ci> Keq </ci>
                </apply>
              </apply>
            </apply>
          </lambda>
        </math>
      </functionDefinition>
      <functionDefinition metaid="COPASI196" id="Function_for_NDH1" name="Function for NDH1">
        <annotation>
          <COPASI xmlns="http://www.copasi.org/static/sbml">
            <rdf:RDF xmlns:dcterms="http://purl.org/dc/terms/" xmlns:rdf="http://www.w3.org/1999/02/22-rdf-syntax-ns#">
              <rdf:Description rdf:about="#COPASI196">
                <dcterms:created>
                  <rdf:Description>
                    <dcterms:W3CDTF>2013-10-15T14:28:44Z</dcterms:W3CDTF>
                  </rdf:Description>
                </dcterms:created>
              </rdf:Description>
            </rdf:RDF>
          </COPASI>
        </annotation>
        <math xmlns="http://www.w3.org/1998/Math/MathML">
          <lambda>
            <bvar>
              <ci> Vmax </ci>
            </bvar>
            <bvar>
              <ci> Hin </ci>
            </bvar>
            <bvar>
              <ci> Hout </ci>
            </bvar>
            <bvar>
              <ci> NADH </ci>
            </bvar>
            <bvar>
              <ci> Q </ci>
            </bvar>
            <bvar>
              <ci> NAD </ci>
            </bvar>
            <bvar>
              <ci> QH2 </ci>
            </bvar>
            <bvar>
              <ci> Keq </ci>
            </bvar>
            <apply>
              <times/>
              <apply>
                <divide/>
                <ci> Vmax </ci>
                <apply>
                  <plus/>
                  <cn> 1 </cn>
                  <apply>
                    <power/>
                    <apply>
                      <divide/>
                      <apply>
                        <ln/>
                        <apply>
                          <divide/>
                          <ci> Hout </ci>
                          <ci> Hin </ci>
                        </apply>
                      </apply>
                      <apply>
                        <ln/>
                        <cn> 10 </cn>
                      </apply>
                    </apply>
                    <cn> 2 </cn>
                  </apply>
                </apply>
              </apply>
              <apply>
                <minus/>
                <apply>
                  <times/>
                  <ci> NADH </ci>
                  <ci> Q </ci>
                </apply>
                <apply>
                  <divide/>
                  <apply>
                    <times/>
                    <ci> NAD </ci>
                    <ci> QH2 </ci>
                  </apply>
                  <ci> Keq </ci>
                </apply>
              </apply>
            </apply>
          </lambda>
        </math>
      </functionDefinition>
      <functionDefinition metaid="COPASI197" id="Function_for_CYTBO" name="Function for CYTBO">
        <annotation>
          <COPASI xmlns="http://www.copasi.org/static/sbml">
            <rdf:RDF xmlns:dcterms="http://purl.org/dc/terms/" xmlns:rdf="http://www.w3.org/1999/02/22-rdf-syntax-ns#">
              <rdf:Description rdf:about="#COPASI197">
                <dcterms:created>
                  <rdf:Description>
                    <dcterms:W3CDTF>2013-10-15T14:29:37Z</dcterms:W3CDTF>
                  </rdf:Description>
                </dcterms:created>
              </rdf:Description>
            </rdf:RDF>
          </COPASI>
        </annotation>
        <math xmlns="http://www.w3.org/1998/Math/MathML">
          <lambda>
            <bvar>
              <ci> Vmax </ci>
            </bvar>
            <bvar>
              <ci> Hin </ci>
            </bvar>
            <bvar>
              <ci> Hout </ci>
            </bvar>
            <bvar>
              <ci> Keq </ci>
            </bvar>
            <bvar>
              <ci> O2 </ci>
            </bvar>
            <bvar>
              <ci> QH2 </ci>
            </bvar>
            <bvar>
              <ci> Q </ci>
            </bvar>
            <apply>
              <times/>
              <apply>
                <divide/>
                <ci> Vmax </ci>
                <apply>
                  <plus/>
                  <cn> 1 </cn>
                  <apply>
                    <power/>
                    <apply>
                      <divide/>
                      <apply>
                        <ln/>
                        <apply>
                          <divide/>
                          <ci> Hout </ci>
                          <ci> Hin </ci>
                        </apply>
                      </apply>
                      <apply>
                        <ln/>
                        <cn> 10 </cn>
                      </apply>
                    </apply>
                    <cn> 2 </cn>
                  </apply>
                </apply>
              </apply>
              <apply>
                <minus/>
                <apply>
                  <times/>
                  <apply>
                    <power/>
                    <ci> QH2 </ci>
                    <cn> 2 </cn>
                  </apply>
                  <ci> O2 </ci>
                </apply>
                <apply>
                  <divide/>
                  <apply>
                    <power/>
                    <ci> Q </ci>
                    <cn> 2 </cn>
                  </apply>
                  <ci> Keq </ci>
                </apply>
              </apply>
            </apply>
          </lambda>
        </math>
      </functionDefinition>
      <functionDefinition metaid="COPASI198" id="Function_for_SQR" name="Function for SQR">
        <annotation>
          <COPASI xmlns="http://www.copasi.org/static/sbml">
            <rdf:RDF xmlns:dcterms="http://purl.org/dc/terms/" xmlns:rdf="http://www.w3.org/1999/02/22-rdf-syntax-ns#">
              <rdf:Description rdf:about="#COPASI198">
                <dcterms:created>
                  <rdf:Description>
                    <dcterms:W3CDTF>2013-10-15T14:33:09Z</dcterms:W3CDTF>
                  </rdf:Description>
                </dcterms:created>
              </rdf:Description>
            </rdf:RDF>
          </COPASI>
        </annotation>
        <math xmlns="http://www.w3.org/1998/Math/MathML">
          <lambda>
            <bvar>
              <ci> FADH2 </ci>
            </bvar>
            <bvar>
              <ci> Q </ci>
            </bvar>
            <bvar>
              <ci> FAD </ci>
            </bvar>
            <bvar>
              <ci> QH2 </ci>
            </bvar>
            <bvar>
              <ci> Keq </ci>
            </bvar>
            <bvar>
              <ci> Vmax </ci>
            </bvar>
            <apply>
              <times/>
              <ci> Vmax </ci>
              <apply>
                <minus/>
                <apply>
                  <times/>
                  <ci> FADH2 </ci>
                  <ci> Q </ci>
                </apply>
                <apply>
                  <divide/>
                  <apply>
                    <times/>
                    <ci> FAD </ci>
                    <ci> QH2 </ci>
                  </apply>
                  <ci> Keq </ci>
                </apply>
              </apply>
            </apply>
          </lambda>
        </math>
      </functionDefinition>
      <functionDefinition metaid="COPASI199" id="Function_for_NDH2" name="Function for NDH2">
        <annotation>
          <COPASI xmlns="http://www.copasi.org/static/sbml">
            <rdf:RDF xmlns:dcterms="http://purl.org/dc/terms/" xmlns:rdf="http://www.w3.org/1999/02/22-rdf-syntax-ns#">
              <rdf:Description rdf:about="#COPASI199">
                <dcterms:created>
                  <rdf:Description>
                    <dcterms:W3CDTF>2013-10-17T09:50:33Z</dcterms:W3CDTF>
                  </rdf:Description>
                </dcterms:created>
              </rdf:Description>
            </rdf:RDF>
          </COPASI>
        </annotation>
        <math xmlns="http://www.w3.org/1998/Math/MathML">
          <lambda>
            <bvar>
              <ci> Vmax </ci>
            </bvar>
            <bvar>
              <ci> NADH </ci>
            </bvar>
            <bvar>
              <ci> Q </ci>
            </bvar>
            <bvar>
              <ci> NAD </ci>
            </bvar>
            <bvar>
              <ci> QH2 </ci>
            </bvar>
            <bvar>
              <ci> Keq </ci>
            </bvar>
            <apply>
              <times/>
              <ci> Vmax </ci>
              <apply>
                <minus/>
                <apply>
                  <times/>
                  <ci> NADH </ci>
                  <ci> Q </ci>
                </apply>
                <apply>
                  <divide/>
                  <apply>
                    <times/>
                    <ci> NAD </ci>
                    <ci> QH2 </ci>
                  </apply>
                  <ci> Keq </ci>
                </apply>
              </apply>
            </apply>
          </lambda>
        </math>
      </functionDefinition>
      <functionDefinition metaid="COPASI200" id="Function_for_GROWTH" name="Function for GROWTH">
        <annotation>
          <COPASI xmlns="http://www.copasi.org/static/sbml">
            <rdf:RDF xmlns:dcterms="http://purl.org/dc/terms/" xmlns:rdf="http://www.w3.org/1999/02/22-rdf-syntax-ns#">
              <rdf:Description rdf:about="#COPASI200">
                <dcterms:created>
                  <rdf:Description>
                    <dcterms:W3CDTF>2013-10-21T14:35:31Z</dcterms:W3CDTF>
                  </rdf:Description>
                </dcterms:created>
              </rdf:Description>
            </rdf:RDF>
          </COPASI>
        </annotation>
        <math xmlns="http://www.w3.org/1998/Math/MathML">
          <lambda>
            <bvar>
              <ci> Vmax </ci>
            </bvar>
            <bvar>
              <ci> G6P </ci>
            </bvar>
            <bvar>
              <ci> E4P </ci>
            </bvar>
            <bvar>
              <ci> PGA3 </ci>
            </bvar>
            <bvar>
              <ci> OAA </ci>
            </bvar>
            <bvar>
              <ci> AKG </ci>
            </bvar>
            <bvar>
              <ci> PYR </ci>
            </bvar>
            <bvar>
              <ci> R5P </ci>
            </bvar>
            <bvar>
              <ci> PEP </ci>
            </bvar>
            <bvar>
              <ci> GAP </ci>
            </bvar>
            <bvar>
              <ci> F6P </ci>
            </bvar>
            <bvar>
              <ci> NADPH </ci>
            </bvar>
            <bvar>
              <ci> ACCOA </ci>
            </bvar>
            <bvar>
              <ci> NAD </ci>
            </bvar>
            <bvar>
              <ci> ATP </ci>
            </bvar>
            <bvar>
              <ci> KmG6P </ci>
            </bvar>
            <bvar>
              <ci> KmE4P </ci>
            </bvar>
            <bvar>
              <ci> KmPGA3 </ci>
            </bvar>
            <bvar>
              <ci> KmOAA </ci>
            </bvar>
            <bvar>
              <ci> KmAKG </ci>
            </bvar>
            <bvar>
              <ci> KmPYR </ci>
            </bvar>
            <bvar>
              <ci> KmR5P </ci>
            </bvar>
            <bvar>
              <ci> KmPEP </ci>
            </bvar>
            <bvar>
              <ci> KmGAP </ci>
            </bvar>
            <bvar>
              <ci> KmF6P </ci>
            </bvar>
            <bvar>
              <ci> KmNADPH </ci>
            </bvar>
            <bvar>
              <ci> KmACCOA </ci>
            </bvar>
            <bvar>
              <ci> KmNAD </ci>
            </bvar>
            <bvar>
              <ci> KmATP </ci>
            </bvar>
            <apply>
              <divide/>
              <apply>
                <divide/>
                <apply>
                  <times/>
                  <ci> Vmax </ci>
                  <ci> G6P </ci>
                  <ci> E4P </ci>
                  <ci> PGA3 </ci>
                  <ci> OAA </ci>
                  <ci> AKG </ci>
                  <ci> PYR </ci>
                  <ci> R5P </ci>
                  <ci> PEP </ci>
                  <ci> GAP </ci>
                  <ci> F6P </ci>
                  <ci> NADPH </ci>
                  <ci> ACCOA </ci>
                  <ci> NAD </ci>
                  <ci> ATP </ci>
                </apply>
                <apply>
                  <times/>
                  <ci> KmG6P </ci>
                  <ci> KmE4P </ci>
                  <ci> KmPGA3 </ci>
                  <ci> KmOAA </ci>
                  <ci> KmAKG </ci>
                  <ci> KmPYR </ci>
                  <ci> KmR5P </ci>
                  <ci> KmPEP </ci>
                  <ci> KmGAP </ci>
                  <ci> KmF6P </ci>
                  <ci> KmNADPH </ci>
                  <ci> KmACCOA </ci>
                  <ci> KmNAD </ci>
                  <ci> KmATP </ci>
                </apply>
              </apply>
              <apply>
                <times/>
                <apply>
                  <plus/>
                  <cn> 1 </cn>
                  <apply>
                    <divide/>
                    <ci> G6P </ci>
                    <ci> KmG6P </ci>
                  </apply>
                </apply>
                <apply>
                  <plus/>
                  <cn> 1 </cn>
                  <apply>
                    <divide/>
                    <ci> E4P </ci>
                    <ci> KmE4P </ci>
                  </apply>
                </apply>
                <apply>
                  <plus/>
                  <cn> 1 </cn>
                  <apply>
                    <divide/>
                    <ci> PGA3 </ci>
                    <ci> KmPGA3 </ci>
                  </apply>
                </apply>
                <apply>
                  <plus/>
                  <cn> 1 </cn>
                  <apply>
                    <divide/>
                    <ci> OAA </ci>
                    <ci> KmOAA </ci>
                  </apply>
                </apply>
                <apply>
                  <plus/>
                  <cn> 1 </cn>
                  <apply>
                    <divide/>
                    <ci> AKG </ci>
                    <ci> KmAKG </ci>
                  </apply>
                </apply>
                <apply>
                  <plus/>
                  <cn> 1 </cn>
                  <apply>
                    <divide/>
                    <ci> PYR </ci>
                    <ci> KmPYR </ci>
                  </apply>
                </apply>
                <apply>
                  <plus/>
                  <cn> 1 </cn>
                  <apply>
                    <divide/>
                    <ci> R5P </ci>
                    <ci> KmR5P </ci>
                  </apply>
                </apply>
                <apply>
                  <plus/>
                  <cn> 1 </cn>
                  <apply>
                    <divide/>
                    <ci> PEP </ci>
                    <ci> KmPEP </ci>
                  </apply>
                </apply>
                <apply>
                  <plus/>
                  <cn> 1 </cn>
                  <apply>
                    <divide/>
                    <ci> GAP </ci>
                    <ci> KmGAP </ci>
                  </apply>
                </apply>
                <apply>
                  <plus/>
                  <cn> 1 </cn>
                  <apply>
                    <divide/>
                    <ci> F6P </ci>
                    <ci> KmF6P </ci>
                  </apply>
                </apply>
                <apply>
                  <plus/>
                  <cn> 1 </cn>
                  <apply>
                    <divide/>
                    <ci> NADPH </ci>
                    <ci> KmNADPH </ci>
                  </apply>
                </apply>
                <apply>
                  <plus/>
                  <cn> 1 </cn>
                  <apply>
                    <divide/>
                    <ci> ACCOA </ci>
                    <ci> KmACCOA </ci>
                  </apply>
                </apply>
                <apply>
                  <plus/>
                  <cn> 1 </cn>
                  <apply>
                    <divide/>
                    <ci> NAD </ci>
                    <ci> KmNAD </ci>
                  </apply>
                </apply>
                <apply>
                  <plus/>
                  <cn> 1 </cn>
                  <apply>
                    <divide/>
                    <ci> ATP </ci>
                    <ci> KmATP </ci>
                  </apply>
                </apply>
              </apply>
            </apply>
          </lambda>
        </math>
      </functionDefinition>
      <functionDefinition metaid="COPASI201" id="Function_for_PIT" name="Function for PIT">
        <annotation>
          <COPASI xmlns="http://www.copasi.org/static/sbml">
            <rdf:RDF xmlns:dcterms="http://purl.org/dc/terms/" xmlns:rdf="http://www.w3.org/1999/02/22-rdf-syntax-ns#">
              <rdf:Description rdf:about="#COPASI201">
                <dcterms:created>
                  <rdf:Description>
                    <dcterms:W3CDTF>2013-10-31T12:39:10Z</dcterms:W3CDTF>
                  </rdf:Description>
                </dcterms:created>
              </rdf:Description>
            </rdf:RDF>
          </COPASI>
        </annotation>
        <math xmlns="http://www.w3.org/1998/Math/MathML">
          <lambda>
            <bvar>
              <ci> Vmax </ci>
            </bvar>
            <bvar>
              <ci> Hout </ci>
            </bvar>
            <bvar>
              <ci> Hin </ci>
            </bvar>
            <bvar>
              <ci> Pp </ci>
            </bvar>
            <bvar>
              <ci> KmPp </ci>
            </bvar>
            <bvar>
              <ci> Kr </ci>
            </bvar>
            <bvar>
              <ci> P </ci>
            </bvar>
            <bvar>
              <ci> KmP </ci>
            </bvar>
            <apply>
              <times/>
              <ci> Vmax </ci>
              <apply>
                <minus/>
                <apply>
                  <times/>
                  <apply>
                    <divide/>
                    <apply>
                      <power/>
                      <apply>
                        <divide/>
                        <apply>
                          <ln/>
                          <apply>
                            <divide/>
                            <ci> Hout </ci>
                            <ci> Hin </ci>
                          </apply>
                        </apply>
                        <apply>
                          <ln/>
                          <cn> 10 </cn>
                        </apply>
                      </apply>
                      <cn> 2 </cn>
                    </apply>
                    <apply>
                      <plus/>
                      <cn> 1 </cn>
                      <apply>
                        <power/>
                        <apply>
                          <divide/>
                          <apply>
                            <ln/>
                            <apply>
                              <divide/>
                              <ci> Hout </ci>
                              <ci> Hin </ci>
                            </apply>
                          </apply>
                          <apply>
                            <ln/>
                            <cn> 10 </cn>
                          </apply>
                        </apply>
                        <cn> 2 </cn>
                      </apply>
                    </apply>
                  </apply>
                  <apply>
                    <divide/>
                    <ci> Pp </ci>
                    <apply>
                      <plus/>
                      <ci> KmPp </ci>
                      <ci> Pp </ci>
                    </apply>
                  </apply>
                </apply>
                <apply>
                  <times/>
                  <apply>
                    <divide/>
                    <ci> Kr </ci>
                    <apply>
                      <plus/>
                      <cn> 1 </cn>
                      <apply>
                        <power/>
                        <apply>
                          <divide/>
                          <apply>
                            <ln/>
                            <apply>
                              <divide/>
                              <ci> Hout </ci>
                              <ci> Hin </ci>
                            </apply>
                          </apply>
                          <apply>
                            <ln/>
                            <cn> 10 </cn>
                          </apply>
                        </apply>
                        <cn> 2 </cn>
                      </apply>
                    </apply>
                  </apply>
                  <apply>
                    <divide/>
                    <ci> P </ci>
                    <apply>
                      <plus/>
                      <ci> KmP </ci>
                      <ci> P </ci>
                    </apply>
                  </apply>
                </apply>
              </apply>
            </apply>
          </lambda>
        </math>
      </functionDefinition>
      <functionDefinition metaid="COPASI202" id="Function_for_GL6P_HYDROLYSIS" name="Function for GL6P_HYDROLYSIS">
        <annotation>
          <COPASI xmlns="http://www.copasi.org/static/sbml">
            <rdf:RDF xmlns:dcterms="http://purl.org/dc/terms/" xmlns:rdf="http://www.w3.org/1999/02/22-rdf-syntax-ns#">
              <rdf:Description rdf:about="#COPASI202">
                <dcterms:created>
                  <rdf:Description>
                    <dcterms:W3CDTF>2015-01-22T11:04:41Z</dcterms:W3CDTF>
                  </rdf:Description>
                </dcterms:created>
              </rdf:Description>
            </rdf:RDF>
          </COPASI>
        </annotation>
        <math xmlns="http://www.w3.org/1998/Math/MathML">
          <lambda>
            <bvar>
              <ci> KGl6Phydrol </ci>
            </bvar>
            <bvar>
              <ci> GL6P </ci>
            </bvar>
            <bvar>
              <ci> PGN </ci>
            </bvar>
            <bvar>
              <ci> KeqGl6Phydrol </ci>
            </bvar>
            <apply>
              <times/>
              <ci> KGl6Phydrol </ci>
              <apply>
                <minus/>
                <ci> GL6P </ci>
                <apply>
                  <divide/>
                  <ci> PGN </ci>
                  <ci> KeqGl6Phydrol </ci>
                </apply>
              </apply>
            </apply>
          </lambda>
        </math>
      </functionDefinition>
      <functionDefinition metaid="COPASI203" id="Function_for_XCH_RMM" name="Function for XCH_RMM">
        <annotation>
          <COPASI xmlns="http://www.copasi.org/static/sbml">
            <rdf:RDF xmlns:dcterms="http://purl.org/dc/terms/" xmlns:rdf="http://www.w3.org/1999/02/22-rdf-syntax-ns#">
              <rdf:Description rdf:about="#COPASI203">
                <dcterms:created>
                  <rdf:Description>
                    <dcterms:W3CDTF>2016-05-27T10:08:32Z</dcterms:W3CDTF>
                  </rdf:Description>
                </dcterms:created>
              </rdf:Description>
            </rdf:RDF>
          </COPASI>
        </annotation>
        <math xmlns="http://www.w3.org/1998/Math/MathML">
          <lambda>
            <bvar>
              <ci> Vmax </ci>
            </bvar>
            <bvar>
              <ci> S </ci>
            </bvar>
            <bvar>
              <ci> P </ci>
            </bvar>
            <bvar>
              <ci> Km </ci>
            </bvar>
            <apply>
              <divide/>
              <apply>
                <times/>
                <ci> Vmax </ci>
                <apply>
                  <minus/>
                  <apply>
                    <divide/>
                    <ci> S </ci>
                    <ci> Km </ci>
                  </apply>
                  <apply>
                    <divide/>
                    <ci> P </ci>
                    <ci> Km </ci>
                  </apply>
                </apply>
              </apply>
              <apply>
                <plus/>
                <cn> 1 </cn>
                <apply>
                  <divide/>
                  <ci> S </ci>
                  <ci> Km </ci>
                </apply>
                <apply>
                  <divide/>
                  <ci> P </ci>
                  <ci> Km </ci>
                </apply>
              </apply>
            </apply>
          </lambda>
        </math>
      </functionDefinition>
    </listOfFunctionDefinitions>
    <listOfUnitDefinitions>
      <unitDefinition id="substance" name="substance">
        <listOfUnits>
          <unit kind="mole" exponent="1" scale="-3" multiplier="1"/>
        </listOfUnits>
      </unitDefinition>
    </listOfUnitDefinitions>
    <listOfCompartments>
      <compartment metaid="COPASI1" id="cell" name="cell_cytoplasm" spatialDimensions="3" size="1" constant="true">
        <annotation>
          <COPASI xmlns="http://www.copasi.org/static/sbml">
            <rdf:RDF xmlns:dcterms="http://purl.org/dc/terms/" xmlns:rdf="http://www.w3.org/1999/02/22-rdf-syntax-ns#">
              <rdf:Description rdf:about="#COPASI1">
                <dcterms:created>
                  <rdf:Description>
                    <dcterms:W3CDTF>2013-09-26T16:22:10Z</dcterms:W3CDTF>
                  </rdf:Description>
                </dcterms:created>
              </rdf:Description>
            </rdf:RDF>
          </COPASI>
        </annotation>
      </compartment>
      <compartment metaid="COPASI2" id="extracellular" name="extracellular" spatialDimensions="3" size="100" constant="true">
        <annotation>
          <COPASI xmlns="http://www.copasi.org/static/sbml">
            <rdf:RDF xmlns:dcterms="http://purl.org/dc/terms/" xmlns:rdf="http://www.w3.org/1999/02/22-rdf-syntax-ns#">
              <rdf:Description rdf:about="#COPASI2">
                <dcterms:created>
                  <rdf:Description>
                    <dcterms:W3CDTF>2013-09-26T16:22:10Z</dcterms:W3CDTF>
                  </rdf:Description>
                </dcterms:created>
              </rdf:Description>
            </rdf:RDF>
          </COPASI>
        </annotation>
      </compartment>
      <compartment metaid="COPASI3" id="cell_periplasm" name="cell_periplasm" spatialDimensions="3" size="0.25" constant="true">
        <annotation>
          <COPASI xmlns="http://www.copasi.org/static/sbml">
            <rdf:RDF xmlns:dcterms="http://purl.org/dc/terms/" xmlns:rdf="http://www.w3.org/1999/02/22-rdf-syntax-ns#">
              <rdf:Description rdf:about="#COPASI3">
                <dcterms:created>
                  <rdf:Description>
                    <dcterms:W3CDTF>2013-10-16T10:08:42Z</dcterms:W3CDTF>
                  </rdf:Description>
                </dcterms:created>
              </rdf:Description>
            </rdf:RDF>
          </COPASI>
        </annotation>
      </compartment>
    </listOfCompartments>
    <listOfSpecies>
      <species metaid="COPASI4" id="ACCOA" name="ACCOA" compartment="cell" initialConcentration="0.154743005197164" hasOnlySubstanceUnits="false" boundaryCondition="false" constant="false">
        <annotation>
          <COPASI xmlns="http://www.copasi.org/static/sbml">
            <rdf:RDF xmlns:dcterms="http://purl.org/dc/terms/" xmlns:rdf="http://www.w3.org/1999/02/22-rdf-syntax-ns#">
              <rdf:Description rdf:about="#COPASI4">
                <dcterms:created>
                  <rdf:Description>
                    <dcterms:W3CDTF>2013-10-17T08:09:06Z</dcterms:W3CDTF>
                  </rdf:Description>
                </dcterms:created>
              </rdf:Description>
            </rdf:RDF>
          </COPASI>
        </annotation>
      </species>
      <species metaid="COPASI5" id="ACO" name="ACO" compartment="cell" initialConcentration="0.0321498018175313" hasOnlySubstanceUnits="false" boundaryCondition="false" constant="false">
        <annotation>
          <COPASI xmlns="http://www.copasi.org/static/sbml">
            <rdf:RDF xmlns:dcterms="http://purl.org/dc/terms/" xmlns:rdf="http://www.w3.org/1999/02/22-rdf-syntax-ns#">
              <rdf:Description rdf:about="#COPASI5">
                <dcterms:created>
                  <rdf:Description>
                    <dcterms:W3CDTF>2013-10-14T12:22:27Z</dcterms:W3CDTF>
                  </rdf:Description>
                </dcterms:created>
              </rdf:Description>
            </rdf:RDF>
          </COPASI>
        </annotation>
      </species>
      <species metaid="COPASI6" id="ACP" name="ACP" compartment="cell" initialConcentration="0.0143909273594558" hasOnlySubstanceUnits="false" boundaryCondition="false" constant="false">
        <annotation>
          <COPASI xmlns="http://www.copasi.org/static/sbml">
            <rdf:RDF xmlns:dcterms="http://purl.org/dc/terms/" xmlns:rdf="http://www.w3.org/1999/02/22-rdf-syntax-ns#">
              <rdf:Description rdf:about="#COPASI6">
                <dcterms:created>
                  <rdf:Description>
                    <dcterms:W3CDTF>2013-10-14T12:22:29Z</dcterms:W3CDTF>
                  </rdf:Description>
                </dcterms:created>
              </rdf:Description>
            </rdf:RDF>
          </COPASI>
        </annotation>
      </species>
      <species metaid="COPASI7" id="AKG" name="AKG" compartment="cell" initialConcentration="0.59787032384441" hasOnlySubstanceUnits="false" boundaryCondition="false" constant="false">
        <annotation>
          <COPASI xmlns="http://www.copasi.org/static/sbml">
            <rdf:RDF xmlns:dcterms="http://purl.org/dc/terms/" xmlns:rdf="http://www.w3.org/1999/02/22-rdf-syntax-ns#">
              <rdf:Description rdf:about="#COPASI7">
                <dcterms:created>
                  <rdf:Description>
                    <dcterms:W3CDTF>2013-10-17T08:08:54Z</dcterms:W3CDTF>
                  </rdf:Description>
                </dcterms:created>
              </rdf:Description>
            </rdf:RDF>
          </COPASI>
        </annotation>
      </species>
      <species metaid="COPASI8" id="BPG" name="BPG" compartment="cell" initialConcentration="0.0654105657862152" hasOnlySubstanceUnits="false" boundaryCondition="false" constant="false">
        <annotation>
          <COPASI xmlns="http://www.copasi.org/static/sbml">
            <rdf:RDF xmlns:dcterms="http://purl.org/dc/terms/" xmlns:rdf="http://www.w3.org/1999/02/22-rdf-syntax-ns#">
              <rdf:Description rdf:about="#COPASI8">
                <dcterms:created>
                  <rdf:Description>
                    <dcterms:W3CDTF>2013-10-01T14:57:13Z</dcterms:W3CDTF>
                  </rdf:Description>
                </dcterms:created>
              </rdf:Description>
            </rdf:RDF>
          </COPASI>
        </annotation>
      </species>
      <species metaid="COPASI9" id="CIT" name="CIT" compartment="cell" initialConcentration="0.0895304736844159" hasOnlySubstanceUnits="false" boundaryCondition="false" constant="false">
        <annotation>
          <COPASI xmlns="http://www.copasi.org/static/sbml">
            <rdf:RDF xmlns:rdf="http://www.w3.org/1999/02/22-rdf-syntax-ns#"/>
          </COPASI>
        </annotation>
      </species>
      <species metaid="COPASI10" id="DAP" name="DAP" compartment="cell" initialConcentration="0.437094067658024" hasOnlySubstanceUnits="false" boundaryCondition="false" constant="false">
        <annotation>
          <COPASI xmlns="http://www.copasi.org/static/sbml">
            <rdf:RDF xmlns:dcterms="http://purl.org/dc/terms/" xmlns:rdf="http://www.w3.org/1999/02/22-rdf-syntax-ns#">
              <rdf:Description rdf:about="#COPASI10">
                <dcterms:created>
                  <rdf:Description>
                    <dcterms:W3CDTF>2013-10-15T10:03:10Z</dcterms:W3CDTF>
                  </rdf:Description>
                </dcterms:created>
              </rdf:Description>
            </rdf:RDF>
          </COPASI>
        </annotation>
      </species>
      <species metaid="COPASI11" id="E4P" name="E4P" compartment="cell" initialConcentration="0.131299932172739" hasOnlySubstanceUnits="false" boundaryCondition="false" constant="false">
        <annotation>
          <COPASI xmlns="http://www.copasi.org/static/sbml">
            <rdf:RDF xmlns:dcterms="http://purl.org/dc/terms/" xmlns:rdf="http://www.w3.org/1999/02/22-rdf-syntax-ns#">
              <rdf:Description rdf:about="#COPASI11">
                <dcterms:created>
                  <rdf:Description>
                    <dcterms:W3CDTF>2013-10-16T11:41:38Z</dcterms:W3CDTF>
                  </rdf:Description>
                </dcterms:created>
              </rdf:Description>
            </rdf:RDF>
          </COPASI>
        </annotation>
      </species>
      <species metaid="COPASI12" id="F6P" name="F6P" compartment="cell" initialConcentration="0.261766478740896" hasOnlySubstanceUnits="false" boundaryCondition="false" constant="false">
        <annotation>
          <COPASI xmlns="http://www.copasi.org/static/sbml">
            <rdf:RDF xmlns:dcterms="http://purl.org/dc/terms/" xmlns:rdf="http://www.w3.org/1999/02/22-rdf-syntax-ns#">
              <rdf:Description rdf:about="#COPASI12">
                <dcterms:created>
                  <rdf:Description>
                    <dcterms:W3CDTF>2013-09-26T16:25:24Z</dcterms:W3CDTF>
                  </rdf:Description>
                </dcterms:created>
              </rdf:Description>
            </rdf:RDF>
          </COPASI>
        </annotation>
      </species>
      <species metaid="COPASI13" id="FDP" name="FDP" compartment="cell" initialConcentration="0.281808159864253" hasOnlySubstanceUnits="false" boundaryCondition="false" constant="false">
        <annotation>
          <COPASI xmlns="http://www.copasi.org/static/sbml">
            <rdf:RDF xmlns:dcterms="http://purl.org/dc/terms/" xmlns:rdf="http://www.w3.org/1999/02/22-rdf-syntax-ns#">
              <rdf:Description rdf:about="#COPASI13">
                <dcterms:created>
                  <rdf:Description>
                    <dcterms:W3CDTF>2013-09-30T23:49:14Z</dcterms:W3CDTF>
                  </rdf:Description>
                </dcterms:created>
              </rdf:Description>
            </rdf:RDF>
          </COPASI>
        </annotation>
      </species>
      <species metaid="COPASI14" id="FUM" name="FUM" compartment="cell" initialConcentration="0.213114978422209" hasOnlySubstanceUnits="false" boundaryCondition="false" constant="false">
        <annotation>
          <COPASI xmlns="http://www.copasi.org/static/sbml">
            <rdf:RDF xmlns:rdf="http://www.w3.org/1999/02/22-rdf-syntax-ns#"/>
          </COPASI>
        </annotation>
      </species>
      <species metaid="COPASI15" id="G6P" name="G6P" compartment="cell" initialConcentration="0.861129502441293" hasOnlySubstanceUnits="false" boundaryCondition="false" constant="false">
        <annotation>
          <COPASI xmlns="http://www.copasi.org/static/sbml">
            <rdf:RDF xmlns:rdf="http://www.w3.org/1999/02/22-rdf-syntax-ns#"/>
          </COPASI>
        </annotation>
      </species>
      <species metaid="COPASI16" id="GAP" name="GAP" compartment="cell" initialConcentration="0.117183109596569" hasOnlySubstanceUnits="false" boundaryCondition="false" constant="false">
        <annotation>
          <COPASI xmlns="http://www.copasi.org/static/sbml">
            <rdf:RDF xmlns:dcterms="http://purl.org/dc/terms/" xmlns:rdf="http://www.w3.org/1999/02/22-rdf-syntax-ns#">
              <rdf:Description rdf:about="#COPASI16">
                <dcterms:created>
                  <rdf:Description>
                    <dcterms:W3CDTF>2015-01-03T00:12:37Z</dcterms:W3CDTF>
                  </rdf:Description>
                </dcterms:created>
              </rdf:Description>
            </rdf:RDF>
          </COPASI>
        </annotation>
      </species>
      <species metaid="COPASI17" id="GL6P" name="GL6P" compartment="cell" initialConcentration="0.00326165203359758" hasOnlySubstanceUnits="false" boundaryCondition="false" constant="false">
        <annotation>
          <COPASI xmlns="http://www.copasi.org/static/sbml">
            <rdf:RDF xmlns:dcterms="http://purl.org/dc/terms/" xmlns:rdf="http://www.w3.org/1999/02/22-rdf-syntax-ns#">
              <rdf:Description rdf:about="#COPASI17">
                <dcterms:created>
                  <rdf:Description>
                    <dcterms:W3CDTF>2013-09-30T23:53:03Z</dcterms:W3CDTF>
                  </rdf:Description>
                </dcterms:created>
              </rdf:Description>
            </rdf:RDF>
          </COPASI>
        </annotation>
      </species>
      <species metaid="COPASI18" id="GLX" name="GLX" compartment="cell" initialConcentration="0.00881041031115986" hasOnlySubstanceUnits="false" boundaryCondition="false" constant="false">
        <annotation>
          <COPASI xmlns="http://www.copasi.org/static/sbml">
            <rdf:RDF xmlns:dcterms="http://purl.org/dc/terms/" xmlns:rdf="http://www.w3.org/1999/02/22-rdf-syntax-ns#">
              <rdf:Description rdf:about="#COPASI18">
                <dcterms:created>
                  <rdf:Description>
                    <dcterms:W3CDTF>2013-09-30T23:53:08Z</dcterms:W3CDTF>
                  </rdf:Description>
                </dcterms:created>
              </rdf:Description>
            </rdf:RDF>
          </COPASI>
        </annotation>
      </species>
      <species metaid="COPASI19" id="ICIT" name="ICIT" compartment="cell" initialConcentration="0.105782426191547" hasOnlySubstanceUnits="false" boundaryCondition="false" constant="false">
        <annotation>
          <COPASI xmlns="http://www.copasi.org/static/sbml">
            <rdf:RDF xmlns:dcterms="http://purl.org/dc/terms/" xmlns:rdf="http://www.w3.org/1999/02/22-rdf-syntax-ns#">
              <rdf:Description rdf:about="#COPASI19">
                <dcterms:created>
                  <rdf:Description>
                    <dcterms:W3CDTF>2013-10-15T14:59:12Z</dcterms:W3CDTF>
                  </rdf:Description>
                </dcterms:created>
              </rdf:Description>
            </rdf:RDF>
          </COPASI>
        </annotation>
      </species>
      <species metaid="COPASI20" id="KDPG" name="KDPG" compartment="cell" initialConcentration="0.0868176890659311" hasOnlySubstanceUnits="false" boundaryCondition="false" constant="false">
        <annotation>
          <COPASI xmlns="http://www.copasi.org/static/sbml">
            <rdf:RDF xmlns:dcterms="http://purl.org/dc/terms/" xmlns:rdf="http://www.w3.org/1999/02/22-rdf-syntax-ns#">
              <rdf:Description rdf:about="#COPASI20">
                <dcterms:created>
                  <rdf:Description>
                    <dcterms:W3CDTF>2013-10-24T10:12:51Z</dcterms:W3CDTF>
                  </rdf:Description>
                </dcterms:created>
              </rdf:Description>
            </rdf:RDF>
          </COPASI>
        </annotation>
      </species>
      <species metaid="COPASI21" id="MAL" name="MAL" compartment="cell" initialConcentration="1.03215312348775" hasOnlySubstanceUnits="false" boundaryCondition="false" constant="false">
        <annotation>
          <COPASI xmlns="http://www.copasi.org/static/sbml">
            <rdf:RDF xmlns:rdf="http://www.w3.org/1999/02/22-rdf-syntax-ns#"/>
          </COPASI>
        </annotation>
      </species>
      <species metaid="COPASI22" id="NAD" name="NAD" compartment="cell" initialConcentration="1.4115436522776" hasOnlySubstanceUnits="false" boundaryCondition="false" constant="false">
        <annotation>
          <COPASI xmlns="http://www.copasi.org/static/sbml">
            <rdf:RDF xmlns:dcterms="http://purl.org/dc/terms/" xmlns:rdf="http://www.w3.org/1999/02/22-rdf-syntax-ns#">
              <rdf:Description rdf:about="#COPASI22">
                <dcterms:created>
                  <rdf:Description>
                    <dcterms:W3CDTF>2013-09-25T23:44:07Z</dcterms:W3CDTF>
                  </rdf:Description>
                </dcterms:created>
              </rdf:Description>
            </rdf:RDF>
          </COPASI>
        </annotation>
      </species>
      <species metaid="COPASI23" id="NADH" name="NADH" compartment="cell" initialConcentration="0.158456348418614" hasOnlySubstanceUnits="false" boundaryCondition="false" constant="false">
        <annotation>
          <COPASI xmlns="http://www.copasi.org/static/sbml">
            <rdf:RDF xmlns:dcterms="http://purl.org/dc/terms/" xmlns:rdf="http://www.w3.org/1999/02/22-rdf-syntax-ns#">
              <rdf:Description rdf:about="#COPASI23">
                <dcterms:created>
                  <rdf:Description>
                    <dcterms:W3CDTF>2013-09-25T23:44:56Z</dcterms:W3CDTF>
                  </rdf:Description>
                </dcterms:created>
              </rdf:Description>
            </rdf:RDF>
          </COPASI>
        </annotation>
      </species>
      <species metaid="COPASI24" id="NADP" name="NADP" compartment="cell" initialConcentration="0.16783720710787" hasOnlySubstanceUnits="false" boundaryCondition="false" constant="false">
        <annotation>
          <COPASI xmlns="http://www.copasi.org/static/sbml">
            <rdf:RDF xmlns:dcterms="http://purl.org/dc/terms/" xmlns:rdf="http://www.w3.org/1999/02/22-rdf-syntax-ns#">
              <rdf:Description rdf:about="#COPASI24">
                <dcterms:created>
                  <rdf:Description>
                    <dcterms:W3CDTF>2013-09-26T17:09:49Z</dcterms:W3CDTF>
                  </rdf:Description>
                </dcterms:created>
              </rdf:Description>
            </rdf:RDF>
          </COPASI>
        </annotation>
      </species>
      <species metaid="COPASI25" id="NADPH" name="NADPH" compartment="cell" initialConcentration="0.0891627925196171" hasOnlySubstanceUnits="false" boundaryCondition="false" constant="false">
        <annotation>
          <COPASI xmlns="http://www.copasi.org/static/sbml">
            <rdf:RDF xmlns:dcterms="http://purl.org/dc/terms/" xmlns:rdf="http://www.w3.org/1999/02/22-rdf-syntax-ns#">
              <rdf:Description rdf:about="#COPASI25">
                <dcterms:created>
                  <rdf:Description>
                    <dcterms:W3CDTF>2013-10-01T13:58:22Z</dcterms:W3CDTF>
                  </rdf:Description>
                </dcterms:created>
              </rdf:Description>
            </rdf:RDF>
          </COPASI>
        </annotation>
      </species>
      <species metaid="COPASI26" id="OAA" name="OAA" compartment="cell" initialConcentration="0.127839589734497" hasOnlySubstanceUnits="false" boundaryCondition="false" constant="false">
        <annotation>
          <COPASI xmlns="http://www.copasi.org/static/sbml">
            <rdf:RDF xmlns:dcterms="http://purl.org/dc/terms/" xmlns:rdf="http://www.w3.org/1999/02/22-rdf-syntax-ns#">
              <rdf:Description rdf:about="#COPASI26">
                <dcterms:created>
                  <rdf:Description>
                    <dcterms:W3CDTF>2013-09-25T19:45:19Z</dcterms:W3CDTF>
                  </rdf:Description>
                </dcterms:created>
              </rdf:Description>
            </rdf:RDF>
          </COPASI>
        </annotation>
      </species>
      <species metaid="COPASI27" id="PEP" name="PEP" compartment="cell" initialConcentration="0.997038344330946" hasOnlySubstanceUnits="false" boundaryCondition="false" constant="false">
        <annotation>
          <COPASI xmlns="http://www.copasi.org/static/sbml">
            <rdf:RDF xmlns:dcterms="http://purl.org/dc/terms/" xmlns:rdf="http://www.w3.org/1999/02/22-rdf-syntax-ns#">
              <rdf:Description rdf:about="#COPASI27">
                <dcterms:created>
                  <rdf:Description>
                    <dcterms:W3CDTF>2013-10-24T16:37:45Z</dcterms:W3CDTF>
                  </rdf:Description>
                </dcterms:created>
              </rdf:Description>
            </rdf:RDF>
          </COPASI>
        </annotation>
      </species>
      <species metaid="COPASI28" id="PGA2" name="PGA2" compartment="cell" initialConcentration="0.378297104706903" hasOnlySubstanceUnits="false" boundaryCondition="false" constant="false">
        <annotation>
          <COPASI xmlns="http://www.copasi.org/static/sbml">
            <rdf:RDF xmlns:rdf="http://www.w3.org/1999/02/22-rdf-syntax-ns#"/>
          </COPASI>
        </annotation>
      </species>
      <species metaid="COPASI29" id="PGA3" name="PGA3" compartment="cell" initialConcentration="0.696274165244089" hasOnlySubstanceUnits="false" boundaryCondition="false" constant="false">
        <annotation>
          <COPASI xmlns="http://www.copasi.org/static/sbml">
            <rdf:RDF xmlns:rdf="http://www.w3.org/1999/02/22-rdf-syntax-ns#"/>
          </COPASI>
        </annotation>
      </species>
      <species metaid="COPASI30" id="PGN" name="PGN" compartment="cell" initialConcentration="0.131599781202154" hasOnlySubstanceUnits="false" boundaryCondition="false" constant="false">
        <annotation>
          <COPASI xmlns="http://www.copasi.org/static/sbml">
            <rdf:RDF xmlns:rdf="http://www.w3.org/1999/02/22-rdf-syntax-ns#"/>
          </COPASI>
        </annotation>
      </species>
      <species metaid="COPASI31" id="PYR" name="PYR" compartment="cell" initialConcentration="0.236891381334918" hasOnlySubstanceUnits="false" boundaryCondition="false" constant="false">
        <annotation>
          <COPASI xmlns="http://www.copasi.org/static/sbml">
            <rdf:RDF xmlns:dcterms="http://purl.org/dc/terms/" xmlns:rdf="http://www.w3.org/1999/02/22-rdf-syntax-ns#">
              <rdf:Description rdf:about="#COPASI31">
                <dcterms:created>
                  <rdf:Description>
                    <dcterms:W3CDTF>2013-10-31T12:41:19Z</dcterms:W3CDTF>
                  </rdf:Description>
                </dcterms:created>
              </rdf:Description>
            </rdf:RDF>
          </COPASI>
        </annotation>
      </species>
      <species metaid="COPASI32" id="Q" name="Q" compartment="cell" initialConcentration="0.326117384176523" hasOnlySubstanceUnits="false" boundaryCondition="false" constant="false">
        <annotation>
          <COPASI xmlns="http://www.copasi.org/static/sbml">
            <rdf:RDF xmlns:dcterms="http://purl.org/dc/terms/" xmlns:rdf="http://www.w3.org/1999/02/22-rdf-syntax-ns#">
              <rdf:Description rdf:about="#COPASI32">
                <dcterms:created>
                  <rdf:Description>
                    <dcterms:W3CDTF>2013-10-14T12:12:52Z</dcterms:W3CDTF>
                  </rdf:Description>
                </dcterms:created>
              </rdf:Description>
            </rdf:RDF>
          </COPASI>
        </annotation>
      </species>
      <species metaid="COPASI33" id="QH2" name="QH2" compartment="cell" initialConcentration="0.673882615474956" hasOnlySubstanceUnits="false" boundaryCondition="false" constant="false">
        <annotation>
          <COPASI xmlns="http://www.copasi.org/static/sbml">
            <rdf:RDF xmlns:dcterms="http://purl.org/dc/terms/" xmlns:rdf="http://www.w3.org/1999/02/22-rdf-syntax-ns#">
              <rdf:Description rdf:about="#COPASI33">
                <dcterms:created>
                  <rdf:Description>
                    <dcterms:W3CDTF>2013-10-14T12:12:53Z</dcterms:W3CDTF>
                  </rdf:Description>
                </dcterms:created>
              </rdf:Description>
            </rdf:RDF>
          </COPASI>
        </annotation>
      </species>
      <species metaid="COPASI34" id="R5P" name="R5P" compartment="cell" initialConcentration="0.106841687532834" hasOnlySubstanceUnits="false" boundaryCondition="false" constant="false">
        <annotation>
          <COPASI xmlns="http://www.copasi.org/static/sbml">
            <rdf:RDF xmlns:rdf="http://www.w3.org/1999/02/22-rdf-syntax-ns#"/>
          </COPASI>
        </annotation>
      </species>
      <species metaid="COPASI35" id="RU5P" name="RU5P" compartment="cell" initialConcentration="0.341826588051515" hasOnlySubstanceUnits="false" boundaryCondition="false" constant="false">
        <annotation>
          <COPASI xmlns="http://www.copasi.org/static/sbml">
            <rdf:RDF xmlns:rdf="http://www.w3.org/1999/02/22-rdf-syntax-ns#"/>
          </COPASI>
        </annotation>
      </species>
      <species metaid="COPASI36" id="S7P" name="S7P" compartment="cell" initialConcentration="0.141985142359057" hasOnlySubstanceUnits="false" boundaryCondition="false" constant="false">
        <annotation>
          <COPASI xmlns="http://www.copasi.org/static/sbml">
            <rdf:RDF xmlns:dcterms="http://purl.org/dc/terms/" xmlns:rdf="http://www.w3.org/1999/02/22-rdf-syntax-ns#">
              <rdf:Description rdf:about="#COPASI36">
                <dcterms:created>
                  <rdf:Description>
                    <dcterms:W3CDTF>2013-10-24T10:25:24Z</dcterms:W3CDTF>
                  </rdf:Description>
                </dcterms:created>
              </rdf:Description>
            </rdf:RDF>
          </COPASI>
        </annotation>
      </species>
      <species metaid="COPASI37" id="SUC" name="SUC" compartment="cell" initialConcentration="0.216055294883695" hasOnlySubstanceUnits="false" boundaryCondition="false" constant="false">
        <annotation>
          <COPASI xmlns="http://www.copasi.org/static/sbml">
            <rdf:RDF xmlns:dcterms="http://purl.org/dc/terms/" xmlns:rdf="http://www.w3.org/1999/02/22-rdf-syntax-ns#">
              <rdf:Description rdf:about="#COPASI37">
                <dcterms:created>
                  <rdf:Description>
                    <dcterms:W3CDTF>2013-09-25T19:46:56Z</dcterms:W3CDTF>
                  </rdf:Description>
                </dcterms:created>
              </rdf:Description>
            </rdf:RDF>
          </COPASI>
        </annotation>
      </species>
      <species metaid="COPASI38" id="SUCCOA" name="SUCCOA" compartment="cell" initialConcentration="0.0410877780107645" hasOnlySubstanceUnits="false" boundaryCondition="false" constant="false">
        <annotation>
          <COPASI xmlns="http://www.copasi.org/static/sbml">
            <rdf:RDF xmlns:dcterms="http://purl.org/dc/terms/" xmlns:rdf="http://www.w3.org/1999/02/22-rdf-syntax-ns#">
              <rdf:Description rdf:about="#COPASI38">
                <dcterms:created>
                  <rdf:Description>
                    <dcterms:W3CDTF>2013-10-14T13:47:22Z</dcterms:W3CDTF>
                  </rdf:Description>
                </dcterms:created>
              </rdf:Description>
            </rdf:RDF>
          </COPASI>
        </annotation>
      </species>
      <species metaid="COPASI39" id="X5P" name="X5P" compartment="cell" initialConcentration="0.506017991063706" hasOnlySubstanceUnits="false" boundaryCondition="false" constant="false">
        <annotation>
          <COPASI xmlns="http://www.copasi.org/static/sbml">
            <rdf:RDF xmlns:dcterms="http://purl.org/dc/terms/" xmlns:rdf="http://www.w3.org/1999/02/22-rdf-syntax-ns#">
              <rdf:Description rdf:about="#COPASI39">
                <dcterms:created>
                  <rdf:Description>
                    <dcterms:W3CDTF>2015-01-22T20:51:59Z</dcterms:W3CDTF>
                  </rdf:Description>
                </dcterms:created>
              </rdf:Description>
            </rdf:RDF>
          </COPASI>
        </annotation>
      </species>
      <species metaid="COPASI40" id="ei" name="ei" compartment="cell" initialConcentration="0.00033401303458514" hasOnlySubstanceUnits="false" boundaryCondition="false" constant="false">
        <annotation>
          <COPASI xmlns="http://www.copasi.org/static/sbml">
            <rdf:RDF xmlns:dcterms="http://purl.org/dc/terms/" xmlns:rdf="http://www.w3.org/1999/02/22-rdf-syntax-ns#">
              <rdf:Description rdf:about="#COPASI40">
                <dcterms:created>
                  <rdf:Description>
                    <dcterms:W3CDTF>2013-10-15T14:56:48Z</dcterms:W3CDTF>
                  </rdf:Description>
                </dcterms:created>
              </rdf:Description>
            </rdf:RDF>
          </COPASI>
        </annotation>
      </species>
      <species id="eiP" name="eiP" compartment="cell" initialConcentration="0.00638116273837147" hasOnlySubstanceUnits="false" boundaryCondition="false" constant="false"/>
      <species metaid="COPASI41" id="eiia" name="eiia" compartment="cell" initialConcentration="0.0142018557253279" hasOnlySubstanceUnits="false" boundaryCondition="false" constant="false">
        <annotation>
          <COPASI xmlns="http://www.copasi.org/static/sbml">
            <rdf:RDF xmlns:dcterms="http://purl.org/dc/terms/" xmlns:rdf="http://www.w3.org/1999/02/22-rdf-syntax-ns#">
              <rdf:Description rdf:about="#COPASI41">
                <dcterms:created>
                  <rdf:Description>
                    <dcterms:W3CDTF>2013-10-16T09:44:24Z</dcterms:W3CDTF>
                  </rdf:Description>
                </dcterms:created>
              </rdf:Description>
            </rdf:RDF>
          </COPASI>
        </annotation>
      </species>
      <species id="eiiaP" name="eiiaP" compartment="cell" initialConcentration="0.48056854395108" hasOnlySubstanceUnits="false" boundaryCondition="false" constant="false"/>
      <species id="eiicb" name="eiicb" compartment="cell" initialConcentration="4.7190967217532e-005" hasOnlySubstanceUnits="false" boundaryCondition="false" constant="false"/>
      <species metaid="COPASI42" id="eiicbP" name="eiicbP" compartment="cell" initialConcentration="0.000342621394230619" hasOnlySubstanceUnits="false" boundaryCondition="false" constant="false">
        <annotation>
          <COPASI xmlns="http://www.copasi.org/static/sbml">
            <rdf:RDF xmlns:dcterms="http://purl.org/dc/terms/" xmlns:rdf="http://www.w3.org/1999/02/22-rdf-syntax-ns#">
              <rdf:Description rdf:about="#COPASI42">
                <dcterms:created>
                  <rdf:Description>
                    <dcterms:W3CDTF>2013-10-15T11:48:22Z</dcterms:W3CDTF>
                  </rdf:Description>
                </dcterms:created>
              </rdf:Description>
            </rdf:RDF>
          </COPASI>
        </annotation>
      </species>
      <species metaid="COPASI43" id="hpr" name="hpr" compartment="cell" initialConcentration="0.000191211795334012" hasOnlySubstanceUnits="false" boundaryCondition="false" constant="false">
        <annotation>
          <COPASI xmlns="http://www.copasi.org/static/sbml">
            <rdf:RDF xmlns:dcterms="http://purl.org/dc/terms/" xmlns:rdf="http://www.w3.org/1999/02/22-rdf-syntax-ns#">
              <rdf:Description rdf:about="#COPASI43">
                <dcterms:created>
                  <rdf:Description>
                    <dcterms:W3CDTF>2013-09-25T19:47:23Z</dcterms:W3CDTF>
                  </rdf:Description>
                </dcterms:created>
              </rdf:Description>
            </rdf:RDF>
          </COPASI>
        </annotation>
      </species>
      <species metaid="COPASI44" id="hprP" name="hprP" compartment="cell" initialConcentration="0.00525081181407641" hasOnlySubstanceUnits="false" boundaryCondition="false" constant="false">
        <annotation>
          <COPASI xmlns="http://www.copasi.org/static/sbml">
            <rdf:RDF xmlns:dcterms="http://purl.org/dc/terms/" xmlns:rdf="http://www.w3.org/1999/02/22-rdf-syntax-ns#">
              <rdf:Description rdf:about="#COPASI44">
                <dcterms:created>
                  <rdf:Description>
                    <dcterms:W3CDTF>2013-10-10T10:15:23Z</dcterms:W3CDTF>
                  </rdf:Description>
                </dcterms:created>
              </rdf:Description>
            </rdf:RDF>
          </COPASI>
        </annotation>
      </species>
      <species metaid="COPASI45" id="icd" name="icd" compartment="cell" initialConcentration="0.000542743814193054" hasOnlySubstanceUnits="false" boundaryCondition="false" constant="false">
        <annotation>
          <COPASI xmlns="http://www.copasi.org/static/sbml">
            <rdf:RDF xmlns:dcterms="http://purl.org/dc/terms/" xmlns:rdf="http://www.w3.org/1999/02/22-rdf-syntax-ns#">
              <rdf:Description rdf:about="#COPASI45">
                <dcterms:created>
                  <rdf:Description>
                    <dcterms:W3CDTF>2013-09-25T19:53:36Z</dcterms:W3CDTF>
                  </rdf:Description>
                </dcterms:created>
              </rdf:Description>
            </rdf:RDF>
          </COPASI>
        </annotation>
      </species>
      <species metaid="COPASI46" id="icdP" name="icdP" compartment="cell" initialConcentration="0.0514572567075189" hasOnlySubstanceUnits="false" boundaryCondition="false" constant="false">
        <annotation>
          <COPASI xmlns="http://www.copasi.org/static/sbml">
            <rdf:RDF xmlns:dcterms="http://purl.org/dc/terms/" xmlns:rdf="http://www.w3.org/1999/02/22-rdf-syntax-ns#">
              <rdf:Description rdf:about="#COPASI46">
                <dcterms:created>
                  <rdf:Description>
                    <dcterms:W3CDTF>2013-09-25T19:53:40Z</dcterms:W3CDTF>
                  </rdf:Description>
                </dcterms:created>
              </rdf:Description>
            </rdf:RDF>
          </COPASI>
        </annotation>
      </species>
      <species metaid="COPASI47" id="tal" name="tal" compartment="cell" initialConcentration="0.00278094383903305" hasOnlySubstanceUnits="false" boundaryCondition="false" constant="false">
        <annotation>
          <COPASI xmlns="http://www.copasi.org/static/sbml">
            <rdf:RDF xmlns:dcterms="http://purl.org/dc/terms/" xmlns:rdf="http://www.w3.org/1999/02/22-rdf-syntax-ns#">
              <rdf:Description rdf:about="#COPASI47">
                <dcterms:created>
                  <rdf:Description>
                    <dcterms:W3CDTF>2013-10-01T10:37:13Z</dcterms:W3CDTF>
                  </rdf:Description>
                </dcterms:created>
              </rdf:Description>
            </rdf:RDF>
          </COPASI>
        </annotation>
      </species>
      <species metaid="COPASI48" id="talC3" name="talC3" compartment="cell" initialConcentration="0.0572190561261228" hasOnlySubstanceUnits="false" boundaryCondition="false" constant="false">
        <annotation>
          <COPASI xmlns="http://www.copasi.org/static/sbml">
            <rdf:RDF xmlns:dcterms="http://purl.org/dc/terms/" xmlns:rdf="http://www.w3.org/1999/02/22-rdf-syntax-ns#">
              <rdf:Description rdf:about="#COPASI48">
                <dcterms:created>
                  <rdf:Description>
                    <dcterms:W3CDTF>2013-10-01T10:37:13Z</dcterms:W3CDTF>
                  </rdf:Description>
                </dcterms:created>
              </rdf:Description>
            </rdf:RDF>
          </COPASI>
        </annotation>
      </species>
      <species metaid="COPASI49" id="tkt" name="tkt" compartment="cell" initialConcentration="0.0138307829063354" hasOnlySubstanceUnits="false" boundaryCondition="false" constant="false">
        <annotation>
          <COPASI xmlns="http://www.copasi.org/static/sbml">
            <rdf:RDF xmlns:dcterms="http://purl.org/dc/terms/" xmlns:rdf="http://www.w3.org/1999/02/22-rdf-syntax-ns#">
              <rdf:Description rdf:about="#COPASI49">
                <dcterms:created>
                  <rdf:Description>
                    <dcterms:W3CDTF>2013-10-01T10:37:48Z</dcterms:W3CDTF>
                  </rdf:Description>
                </dcterms:created>
              </rdf:Description>
            </rdf:RDF>
          </COPASI>
        </annotation>
      </species>
      <species metaid="COPASI50" id="tktC2" name="tktC2" compartment="cell" initialConcentration="0.0561692170121894" hasOnlySubstanceUnits="false" boundaryCondition="false" constant="false">
        <annotation>
          <COPASI xmlns="http://www.copasi.org/static/sbml">
            <rdf:RDF xmlns:dcterms="http://purl.org/dc/terms/" xmlns:rdf="http://www.w3.org/1999/02/22-rdf-syntax-ns#">
              <rdf:Description rdf:about="#COPASI50">
                <dcterms:created>
                  <rdf:Description>
                    <dcterms:W3CDTF>2013-10-01T10:37:48Z</dcterms:W3CDTF>
                  </rdf:Description>
                </dcterms:created>
              </rdf:Description>
            </rdf:RDF>
          </COPASI>
        </annotation>
      </species>
      <species metaid="COPASI51" id="ADP" name="ADP" compartment="cell" initialConcentration="0.598314702968157" hasOnlySubstanceUnits="false" boundaryCondition="false" constant="false">
        <annotation>
          <COPASI xmlns="http://www.copasi.org/static/sbml">
            <rdf:RDF xmlns:dcterms="http://purl.org/dc/terms/" xmlns:rdf="http://www.w3.org/1999/02/22-rdf-syntax-ns#">
              <rdf:Description rdf:about="#COPASI51">
                <dcterms:created>
                  <rdf:Description>
                    <dcterms:W3CDTF>2013-09-25T19:47:02Z</dcterms:W3CDTF>
                  </rdf:Description>
                </dcterms:created>
              </rdf:Description>
            </rdf:RDF>
          </COPASI>
        </annotation>
      </species>
      <species metaid="COPASI52" id="AMP" name="AMP" compartment="cell" initialConcentration="0.186252612968725" hasOnlySubstanceUnits="false" boundaryCondition="false" constant="false">
        <annotation>
          <COPASI xmlns="http://www.copasi.org/static/sbml">
            <rdf:RDF xmlns:dcterms="http://purl.org/dc/terms/" xmlns:rdf="http://www.w3.org/1999/02/22-rdf-syntax-ns#">
              <rdf:Description rdf:about="#COPASI52">
                <dcterms:created>
                  <rdf:Description>
                    <dcterms:W3CDTF>2013-09-25T19:47:05Z</dcterms:W3CDTF>
                  </rdf:Description>
                </dcterms:created>
              </rdf:Description>
            </rdf:RDF>
          </COPASI>
        </annotation>
      </species>
      <species metaid="COPASI53" id="ATP" name="ATP" compartment="cell" initialConcentration="2.57220146109274" hasOnlySubstanceUnits="false" boundaryCondition="false" constant="false">
        <annotation>
          <COPASI xmlns="http://www.copasi.org/static/sbml">
            <rdf:RDF xmlns:dcterms="http://purl.org/dc/terms/" xmlns:rdf="http://www.w3.org/1999/02/22-rdf-syntax-ns#">
              <rdf:Description rdf:about="#COPASI53">
                <dcterms:created>
                  <rdf:Description>
                    <dcterms:W3CDTF>2013-09-25T19:47:08Z</dcterms:W3CDTF>
                  </rdf:Description>
                </dcterms:created>
              </rdf:Description>
            </rdf:RDF>
          </COPASI>
        </annotation>
      </species>
      <species metaid="COPASI54" id="CAMP" name="CAMP" compartment="cell" initialConcentration="0.923131385715857" hasOnlySubstanceUnits="false" boundaryCondition="false" constant="false">
        <annotation>
          <COPASI xmlns="http://www.copasi.org/static/sbml">
            <rdf:RDF xmlns:dcterms="http://purl.org/dc/terms/" xmlns:rdf="http://www.w3.org/1999/02/22-rdf-syntax-ns#">
              <rdf:Description rdf:about="#COPASI54">
                <dcterms:created>
                  <rdf:Description>
                    <dcterms:W3CDTF>2013-09-25T19:47:11Z</dcterms:W3CDTF>
                  </rdf:Description>
                </dcterms:created>
              </rdf:Description>
            </rdf:RDF>
          </COPASI>
        </annotation>
      </species>
      <species metaid="COPASI55" id="COA" name="COA" compartment="cell" initialConcentration="0.5" hasOnlySubstanceUnits="false" boundaryCondition="true" constant="true">
        <annotation>
          <COPASI xmlns="http://www.copasi.org/static/sbml">
            <rdf:RDF xmlns:dcterms="http://purl.org/dc/terms/" xmlns:rdf="http://www.w3.org/1999/02/22-rdf-syntax-ns#">
              <rdf:Description rdf:about="#COPASI55">
                <dcterms:created>
                  <rdf:Description>
                    <dcterms:W3CDTF>2013-10-01T14:35:06Z</dcterms:W3CDTF>
                  </rdf:Description>
                </dcterms:created>
              </rdf:Description>
            </rdf:RDF>
          </COPASI>
        </annotation>
      </species>
      <species metaid="COPASI56" id="HCO3" name="HCO3" compartment="cell" initialConcentration="1.4" hasOnlySubstanceUnits="false" boundaryCondition="true" constant="true">
        <annotation>
          <COPASI xmlns="http://www.copasi.org/static/sbml">
            <rdf:RDF xmlns:dcterms="http://purl.org/dc/terms/" xmlns:rdf="http://www.w3.org/1999/02/22-rdf-syntax-ns#">
              <rdf:Description rdf:about="#COPASI56">
                <dcterms:created>
                  <rdf:Description>
                    <dcterms:W3CDTF>2013-09-25T19:47:23Z</dcterms:W3CDTF>
                  </rdf:Description>
                </dcterms:created>
              </rdf:Description>
            </rdf:RDF>
          </COPASI>
        </annotation>
      </species>
      <species metaid="COPASI57" id="P" name="P" compartment="cell" initialConcentration="9.7639478565112" hasOnlySubstanceUnits="false" boundaryCondition="false" constant="false">
        <annotation>
          <COPASI xmlns="http://www.copasi.org/static/sbml">
            <rdf:RDF xmlns:dcterms="http://purl.org/dc/terms/" xmlns:rdf="http://www.w3.org/1999/02/22-rdf-syntax-ns#">
              <rdf:Description rdf:about="#COPASI57">
                <dcterms:created>
                  <rdf:Description>
                    <dcterms:W3CDTF>2013-09-25T19:45:13Z</dcterms:W3CDTF>
                  </rdf:Description>
                </dcterms:created>
              </rdf:Description>
            </rdf:RDF>
          </COPASI>
        </annotation>
      </species>
      <species metaid="COPASI58" id="MG" name="MG" compartment="cell" initialConcentration="1" hasOnlySubstanceUnits="false" boundaryCondition="true" constant="true">
        <annotation>
          <COPASI xmlns="http://www.copasi.org/static/sbml">
            <rdf:RDF xmlns:dcterms="http://purl.org/dc/terms/" xmlns:rdf="http://www.w3.org/1999/02/22-rdf-syntax-ns#">
              <rdf:Description rdf:about="#COPASI58">
                <dcterms:created>
                  <rdf:Description>
                    <dcterms:W3CDTF>2013-09-30T23:50:03Z</dcterms:W3CDTF>
                  </rdf:Description>
                </dcterms:created>
              </rdf:Description>
            </rdf:RDF>
          </COPASI>
        </annotation>
      </species>
      <species metaid="COPASI59" id="MgADP" name="MgADP" compartment="cell" initialConcentration="0.26268256405256" hasOnlySubstanceUnits="false" boundaryCondition="true" constant="false">
        <annotation>
          <COPASI xmlns="http://www.copasi.org/static/sbml">
            <rdf:RDF xmlns:dcterms="http://purl.org/dc/terms/" xmlns:rdf="http://www.w3.org/1999/02/22-rdf-syntax-ns#">
              <rdf:Description rdf:about="#COPASI59">
                <dcterms:created>
                  <rdf:Description>
                    <dcterms:W3CDTF>2013-10-01T00:28:29Z</dcterms:W3CDTF>
                  </rdf:Description>
                </dcterms:created>
              </rdf:Description>
            </rdf:RDF>
          </COPASI>
        </annotation>
      </species>
      <species metaid="COPASI60" id="MgATP" name="MgATP" compartment="cell" initialConcentration="2.37120966755768" hasOnlySubstanceUnits="false" boundaryCondition="true" constant="false">
        <annotation>
          <COPASI xmlns="http://www.copasi.org/static/sbml">
            <rdf:RDF xmlns:dcterms="http://purl.org/dc/terms/" xmlns:rdf="http://www.w3.org/1999/02/22-rdf-syntax-ns#">
              <rdf:Description rdf:about="#COPASI60">
                <dcterms:created>
                  <rdf:Description>
                    <dcterms:W3CDTF>2015-01-23T11:39:48Z</dcterms:W3CDTF>
                  </rdf:Description>
                </dcterms:created>
              </rdf:Description>
            </rdf:RDF>
          </COPASI>
        </annotation>
      </species>
      <species metaid="COPASI61" id="MgFDP" name="MgFDP" compartment="cell" initialConcentration="0.0413815212722838" hasOnlySubstanceUnits="false" boundaryCondition="true" constant="false">
        <annotation>
          <COPASI xmlns="http://www.copasi.org/static/sbml">
            <rdf:RDF xmlns:dcterms="http://purl.org/dc/terms/" xmlns:rdf="http://www.w3.org/1999/02/22-rdf-syntax-ns#">
              <rdf:Description rdf:about="#COPASI61">
                <dcterms:created>
                  <rdf:Description>
                    <dcterms:W3CDTF>2013-10-01T00:28:01Z</dcterms:W3CDTF>
                  </rdf:Description>
                </dcterms:created>
              </rdf:Description>
            </rdf:RDF>
          </COPASI>
        </annotation>
      </species>
      <species metaid="COPASI62" id="ASP" name="ASP" compartment="cell" initialConcentration="1.17" hasOnlySubstanceUnits="false" boundaryCondition="true" constant="true">
        <annotation>
          <COPASI xmlns="http://www.copasi.org/static/sbml">
            <rdf:RDF xmlns:dcterms="http://purl.org/dc/terms/" xmlns:rdf="http://www.w3.org/1999/02/22-rdf-syntax-ns#">
              <rdf:Description rdf:about="#COPASI62">
                <dcterms:created>
                  <rdf:Description>
                    <dcterms:W3CDTF>2013-10-14T12:17:44Z</dcterms:W3CDTF>
                  </rdf:Description>
                </dcterms:created>
              </rdf:Description>
            </rdf:RDF>
          </COPASI>
        </annotation>
      </species>
      <species metaid="COPASI63" id="CYS" name="CYS" compartment="cell" initialConcentration="0.085" hasOnlySubstanceUnits="false" boundaryCondition="true" constant="true">
        <annotation>
          <COPASI xmlns="http://www.copasi.org/static/sbml">
            <rdf:RDF xmlns:dcterms="http://purl.org/dc/terms/" xmlns:rdf="http://www.w3.org/1999/02/22-rdf-syntax-ns#">
              <rdf:Description rdf:about="#COPASI63">
                <dcterms:created>
                  <rdf:Description>
                    <dcterms:W3CDTF>2013-10-16T14:03:20Z</dcterms:W3CDTF>
                  </rdf:Description>
                </dcterms:created>
              </rdf:Description>
            </rdf:RDF>
          </COPASI>
        </annotation>
      </species>
      <species metaid="COPASI64" id="MN" name="MN" compartment="cell" initialConcentration="0.3" hasOnlySubstanceUnits="false" boundaryCondition="true" constant="true">
        <annotation>
          <COPASI xmlns="http://www.copasi.org/static/sbml">
            <rdf:RDF xmlns:dcterms="http://purl.org/dc/terms/" xmlns:rdf="http://www.w3.org/1999/02/22-rdf-syntax-ns#">
              <rdf:Description rdf:about="#COPASI64">
                <dcterms:created>
                  <rdf:Description>
                    <dcterms:W3CDTF>2013-09-27T11:44:38Z</dcterms:W3CDTF>
                  </rdf:Description>
                </dcterms:created>
              </rdf:Description>
            </rdf:RDF>
          </COPASI>
        </annotation>
      </species>
      <species metaid="COPASI65" id="Hin" name="Hin" compartment="cell" initialConcentration="3.16227766e-005" hasOnlySubstanceUnits="false" boundaryCondition="true" constant="true">
        <annotation>
          <COPASI xmlns="http://www.copasi.org/static/sbml">
            <rdf:RDF xmlns:dcterms="http://purl.org/dc/terms/" xmlns:rdf="http://www.w3.org/1999/02/22-rdf-syntax-ns#">
              <rdf:Description rdf:about="#COPASI65">
                <dcterms:created>
                  <rdf:Description>
                    <dcterms:W3CDTF>2013-10-15T10:15:49Z</dcterms:W3CDTF>
                  </rdf:Description>
                </dcterms:created>
              </rdf:Description>
            </rdf:RDF>
          </COPASI>
        </annotation>
      </species>
      <species metaid="COPASI66" id="H2O" name="H2O" compartment="cell" initialConcentration="1" hasOnlySubstanceUnits="false" boundaryCondition="true" constant="true">
        <annotation>
          <COPASI xmlns="http://www.copasi.org/static/sbml">
            <rdf:RDF xmlns:dcterms="http://purl.org/dc/terms/" xmlns:rdf="http://www.w3.org/1999/02/22-rdf-syntax-ns#">
              <rdf:Description rdf:about="#COPASI66">
                <dcterms:created>
                  <rdf:Description>
                    <dcterms:W3CDTF>2013-10-15T10:15:34Z</dcterms:W3CDTF>
                  </rdf:Description>
                </dcterms:created>
              </rdf:Description>
            </rdf:RDF>
          </COPASI>
        </annotation>
      </species>
      <species metaid="COPASI67" id="O2" name="O2" compartment="cell" initialConcentration="0.21" hasOnlySubstanceUnits="false" boundaryCondition="true" constant="true">
        <annotation>
          <COPASI xmlns="http://www.copasi.org/static/sbml">
            <rdf:RDF xmlns:dcterms="http://purl.org/dc/terms/" xmlns:rdf="http://www.w3.org/1999/02/22-rdf-syntax-ns#">
              <rdf:Description rdf:about="#COPASI67">
                <dcterms:created>
                  <rdf:Description>
                    <dcterms:W3CDTF>2013-10-15T10:59:46Z</dcterms:W3CDTF>
                  </rdf:Description>
                </dcterms:created>
              </rdf:Description>
            </rdf:RDF>
          </COPASI>
        </annotation>
      </species>
      <species metaid="COPASI68" id="FAD" name="FAD" compartment="cell" initialConcentration="0.253914296785258" hasOnlySubstanceUnits="false" boundaryCondition="false" constant="false">
        <annotation>
          <COPASI xmlns="http://www.copasi.org/static/sbml">
            <rdf:RDF xmlns:dcterms="http://purl.org/dc/terms/" xmlns:rdf="http://www.w3.org/1999/02/22-rdf-syntax-ns#">
              <rdf:Description rdf:about="#COPASI68">
                <dcterms:created>
                  <rdf:Description>
                    <dcterms:W3CDTF>2013-10-15T15:23:15Z</dcterms:W3CDTF>
                  </rdf:Description>
                </dcterms:created>
              </rdf:Description>
            </rdf:RDF>
          </COPASI>
        </annotation>
      </species>
      <species metaid="COPASI69" id="FADH2" name="FADH2" compartment="cell" initialConcentration="0.746085703291575" hasOnlySubstanceUnits="false" boundaryCondition="false" constant="false">
        <annotation>
          <COPASI xmlns="http://www.copasi.org/static/sbml">
            <rdf:RDF xmlns:dcterms="http://purl.org/dc/terms/" xmlns:rdf="http://www.w3.org/1999/02/22-rdf-syntax-ns#">
              <rdf:Description rdf:about="#COPASI69">
                <dcterms:created>
                  <rdf:Description>
                    <dcterms:W3CDTF>2013-10-15T15:23:13Z</dcterms:W3CDTF>
                  </rdf:Description>
                </dcterms:created>
              </rdf:Description>
            </rdf:RDF>
          </COPASI>
        </annotation>
      </species>
      <species metaid="COPASI70" id="ACEx" name="ACE" compartment="cell" initialConcentration="0.000186707816309202" hasOnlySubstanceUnits="false" boundaryCondition="false" constant="false">
        <annotation>
          <COPASI xmlns="http://www.copasi.org/static/sbml">
            <rdf:RDF xmlns:dcterms="http://purl.org/dc/terms/" xmlns:rdf="http://www.w3.org/1999/02/22-rdf-syntax-ns#">
              <rdf:Description rdf:about="#COPASI70">
                <dcterms:created>
                  <rdf:Description>
                    <dcterms:W3CDTF>2013-10-14T12:22:26Z</dcterms:W3CDTF>
                  </rdf:Description>
                </dcterms:created>
              </rdf:Description>
            </rdf:RDF>
          </COPASI>
        </annotation>
      </species>
      <species metaid="COPASI71" id="GLCx" name="GLCx" compartment="extracellular" initialConcentration="0.00633336972696918" hasOnlySubstanceUnits="false" boundaryCondition="false" constant="false">
        <annotation>
          <COPASI xmlns="http://www.copasi.org/static/sbml">
            <rdf:RDF xmlns:dcterms="http://purl.org/dc/terms/" xmlns:rdf="http://www.w3.org/1999/02/22-rdf-syntax-ns#">
              <rdf:Description rdf:about="#COPASI71">
                <dcterms:created>
                  <rdf:Description>
                    <dcterms:W3CDTF>2013-09-30T23:49:09Z</dcterms:W3CDTF>
                  </rdf:Description>
                </dcterms:created>
              </rdf:Description>
            </rdf:RDF>
          </COPASI>
        </annotation>
      </species>
      <species metaid="COPASI72" id="Px" name="Px" compartment="extracellular" initialConcentration="10" hasOnlySubstanceUnits="false" boundaryCondition="true" constant="true">
        <annotation>
          <COPASI xmlns="http://www.copasi.org/static/sbml">
            <rdf:RDF xmlns:dcterms="http://purl.org/dc/terms/" xmlns:rdf="http://www.w3.org/1999/02/22-rdf-syntax-ns#">
              <rdf:Description rdf:about="#COPASI72">
                <dcterms:created>
                  <rdf:Description>
                    <dcterms:W3CDTF>2013-10-24T10:32:17Z</dcterms:W3CDTF>
                  </rdf:Description>
                </dcterms:created>
              </rdf:Description>
            </rdf:RDF>
          </COPASI>
        </annotation>
      </species>
      <species metaid="COPASI73" id="ACEx_0" name="ACEx" compartment="extracellular" initialConcentration="0.000186687071641801" hasOnlySubstanceUnits="false" boundaryCondition="false" constant="false">
        <annotation>
          <COPASI xmlns="http://www.copasi.org/static/sbml">
            <rdf:RDF xmlns:dcterms="http://purl.org/dc/terms/" xmlns:rdf="http://www.w3.org/1999/02/22-rdf-syntax-ns#">
              <rdf:Description rdf:about="#COPASI73">
                <dcterms:created>
                  <rdf:Description>
                    <dcterms:W3CDTF>2015-01-03T00:04:02Z</dcterms:W3CDTF>
                  </rdf:Description>
                </dcterms:created>
              </rdf:Description>
            </rdf:RDF>
          </COPASI>
        </annotation>
      </species>
      <species metaid="COPASI74" id="Hout" name="Hout" compartment="cell_periplasm" initialConcentration="5.37448236126923e-005" hasOnlySubstanceUnits="false" boundaryCondition="false" constant="false">
        <annotation>
          <COPASI xmlns="http://www.copasi.org/static/sbml">
            <rdf:RDF xmlns:dcterms="http://purl.org/dc/terms/" xmlns:rdf="http://www.w3.org/1999/02/22-rdf-syntax-ns#">
              <rdf:Description rdf:about="#COPASI74">
                <dcterms:created>
                  <rdf:Description>
                    <dcterms:W3CDTF>2013-10-15T10:15:59Z</dcterms:W3CDTF>
                  </rdf:Description>
                </dcterms:created>
              </rdf:Description>
            </rdf:RDF>
          </COPASI>
        </annotation>
      </species>
      <species metaid="COPASI75" id="GLCp" name="GLCp" compartment="cell_periplasm" initialConcentration="0.00403336972696918" hasOnlySubstanceUnits="false" boundaryCondition="false" constant="false">
        <annotation>
          <COPASI xmlns="http://www.copasi.org/static/sbml">
            <rdf:RDF xmlns:dcterms="http://purl.org/dc/terms/" xmlns:rdf="http://www.w3.org/1999/02/22-rdf-syntax-ns#">
              <rdf:Description rdf:about="#COPASI75">
                <dcterms:created>
                  <rdf:Description>
                    <dcterms:W3CDTF>2013-10-23T16:11:40Z</dcterms:W3CDTF>
                  </rdf:Description>
                </dcterms:created>
              </rdf:Description>
            </rdf:RDF>
          </COPASI>
        </annotation>
      </species>
      <species metaid="COPASI76" id="Pp" name="Pp" compartment="cell_periplasm" initialConcentration="9.99942809822305" hasOnlySubstanceUnits="false" boundaryCondition="false" constant="false">
        <annotation>
          <COPASI xmlns="http://www.copasi.org/static/sbml">
            <rdf:RDF xmlns:dcterms="http://purl.org/dc/terms/" xmlns:rdf="http://www.w3.org/1999/02/22-rdf-syntax-ns#">
              <rdf:Description rdf:about="#COPASI76">
                <dcterms:created>
                  <rdf:Description>
                    <dcterms:W3CDTF>2013-10-31T12:41:29Z</dcterms:W3CDTF>
                  </rdf:Description>
                </dcterms:created>
              </rdf:Description>
            </rdf:RDF>
          </COPASI>
        </annotation>
      </species>
      <species metaid="COPASI77" id="ACEp" name="ACEp" compartment="cell_periplasm" initialConcentration="0.000186697443975502" hasOnlySubstanceUnits="false" boundaryCondition="false" constant="false">
        <annotation>
          <COPASI xmlns="http://www.copasi.org/static/sbml">
            <rdf:RDF xmlns:dcterms="http://purl.org/dc/terms/" xmlns:rdf="http://www.w3.org/1999/02/22-rdf-syntax-ns#">
              <rdf:Description rdf:about="#COPASI77">
                <dcterms:created>
                  <rdf:Description>
                    <dcterms:W3CDTF>2015-01-03T00:12:13Z</dcterms:W3CDTF>
                  </rdf:Description>
                </dcterms:created>
              </rdf:Description>
            </rdf:RDF>
          </COPASI>
        </annotation>
      </species>
    </listOfSpecies>
    <listOfParameters>
      <parameter metaid="COPASI78" id="FEED" name="FEED" value="0.23" constant="true">
        <annotation>
          <COPASI xmlns="http://www.copasi.org/static/sbml">
            <rdf:RDF xmlns:dcterms="http://purl.org/dc/terms/" xmlns:rdf="http://www.w3.org/1999/02/22-rdf-syntax-ns#">
              <rdf:Description rdf:about="#COPASI78">
                <dcterms:created>
                  <rdf:Description>
                    <dcterms:W3CDTF>2013-10-01T10:22:21Z</dcterms:W3CDTF>
                  </rdf:Description>
                </dcterms:created>
              </rdf:Description>
            </rdf:RDF>
          </COPASI>
        </annotation>
      </parameter>
      <parameter metaid="COPASI79" id="KdADPMg" name="KdADPMg" value="1.27771" constant="true">
        <annotation>
          <COPASI xmlns="http://www.copasi.org/static/sbml">
            <rdf:RDF xmlns:dcterms="http://purl.org/dc/terms/" xmlns:rdf="http://www.w3.org/1999/02/22-rdf-syntax-ns#">
              <rdf:Description rdf:about="#COPASI79">
                <dcterms:created>
                  <rdf:Description>
                    <dcterms:W3CDTF>2013-09-30T19:54:50Z</dcterms:W3CDTF>
                  </rdf:Description>
                </dcterms:created>
              </rdf:Description>
            </rdf:RDF>
          </COPASI>
        </annotation>
      </parameter>
      <parameter metaid="COPASI80" id="KdATPMg" name="KdATPMg" value="0.0847634" constant="true">
        <annotation>
          <COPASI xmlns="http://www.copasi.org/static/sbml">
            <rdf:RDF xmlns:dcterms="http://purl.org/dc/terms/" xmlns:rdf="http://www.w3.org/1999/02/22-rdf-syntax-ns#">
              <rdf:Description rdf:about="#COPASI80">
                <dcterms:created>
                  <rdf:Description>
                    <dcterms:W3CDTF>2013-09-20T18:47:20Z</dcterms:W3CDTF>
                  </rdf:Description>
                </dcterms:created>
              </rdf:Description>
            </rdf:RDF>
          </COPASI>
        </annotation>
      </parameter>
      <parameter metaid="COPASI81" id="KdFDPMg" name="KdFDPMg" value="5.81" constant="true">
        <annotation>
          <COPASI xmlns="http://www.copasi.org/static/sbml">
            <rdf:RDF xmlns:dcterms="http://purl.org/dc/terms/" xmlns:rdf="http://www.w3.org/1999/02/22-rdf-syntax-ns#">
              <rdf:Description rdf:about="#COPASI81">
                <dcterms:created>
                  <rdf:Description>
                    <dcterms:W3CDTF>2013-09-20T18:47:20Z</dcterms:W3CDTF>
                  </rdf:Description>
                </dcterms:created>
              </rdf:Description>
            </rdf:RDF>
          </COPASI>
        </annotation>
      </parameter>
      <parameter metaid="COPASI82" id="KmICIT_ACN" name="KmICIT_ACN" value="9.31352" constant="true">
        <annotation>
          <COPASI xmlns="http://www.copasi.org/static/sbml">
            <rdf:RDF xmlns:dcterms="http://purl.org/dc/terms/" xmlns:rdf="http://www.w3.org/1999/02/22-rdf-syntax-ns#">
              <rdf:Description rdf:about="#COPASI82">
                <dcterms:created>
                  <rdf:Description>
                    <dcterms:W3CDTF>2013-10-13T02:18:45Z</dcterms:W3CDTF>
                  </rdf:Description>
                </dcterms:created>
              </rdf:Description>
            </rdf:RDF>
          </COPASI>
        </annotation>
      </parameter>
      <parameter metaid="COPASI83" id="KmCIT_ACN" name="KmCIT_ACN" value="0.0628882" constant="true">
        <annotation>
          <COPASI xmlns="http://www.copasi.org/static/sbml">
            <rdf:RDF xmlns:dcterms="http://purl.org/dc/terms/" xmlns:rdf="http://www.w3.org/1999/02/22-rdf-syntax-ns#">
              <rdf:Description rdf:about="#COPASI83">
                <dcterms:created>
                  <rdf:Description>
                    <dcterms:W3CDTF>2013-10-13T02:18:59Z</dcterms:W3CDTF>
                  </rdf:Description>
                </dcterms:created>
              </rdf:Description>
            </rdf:RDF>
          </COPASI>
        </annotation>
      </parameter>
      <parameter metaid="COPASI84" id="KmACO_ACN" name="KmACO_ACN" value="0.02001" constant="true">
        <annotation>
          <COPASI xmlns="http://www.copasi.org/static/sbml">
            <rdf:RDF xmlns:dcterms="http://purl.org/dc/terms/" xmlns:rdf="http://www.w3.org/1999/02/22-rdf-syntax-ns#">
              <rdf:Description rdf:about="#COPASI84">
                <dcterms:created>
                  <rdf:Description>
                    <dcterms:W3CDTF>2013-10-13T02:19:05Z</dcterms:W3CDTF>
                  </rdf:Description>
                </dcterms:created>
              </rdf:Description>
            </rdf:RDF>
          </COPASI>
        </annotation>
      </parameter>
      <parameter metaid="COPASI85" id="KeqNDH" name="KeqNDH" value="27.6193" constant="true">
        <annotation>
          <COPASI xmlns="http://www.copasi.org/static/sbml">
            <rdf:RDF xmlns:dcterms="http://purl.org/dc/terms/" xmlns:rdf="http://www.w3.org/1999/02/22-rdf-syntax-ns#">
              <rdf:Description rdf:about="#COPASI85">
                <dcterms:created>
                  <rdf:Description>
                    <dcterms:W3CDTF>2013-10-25T10:29:33Z</dcterms:W3CDTF>
                  </rdf:Description>
                </dcterms:created>
              </rdf:Description>
            </rdf:RDF>
          </COPASI>
        </annotation>
      </parameter>
    </listOfParameters>
    <listOfRules>
      <assignmentRule variable="MgADP">
        <math xmlns="http://www.w3.org/1998/Math/MathML">
          <apply>
            <divide/>
            <apply>
              <times/>
              <ci> MG </ci>
              <ci> ADP </ci>
            </apply>
            <apply>
              <plus/>
              <ci> KdADPMg </ci>
              <ci> MG </ci>
            </apply>
          </apply>
        </math>
      </assignmentRule>
      <assignmentRule variable="MgATP">
        <math xmlns="http://www.w3.org/1998/Math/MathML">
          <apply>
            <divide/>
            <apply>
              <times/>
              <ci> MG </ci>
              <ci> ATP </ci>
            </apply>
            <apply>
              <plus/>
              <ci> KdATPMg </ci>
              <ci> MG </ci>
            </apply>
          </apply>
        </math>
      </assignmentRule>
      <assignmentRule variable="MgFDP">
        <math xmlns="http://www.w3.org/1998/Math/MathML">
          <apply>
            <divide/>
            <apply>
              <times/>
              <ci> MG </ci>
              <ci> FDP </ci>
            </apply>
            <apply>
              <plus/>
              <ci> KdFDPMg </ci>
              <ci> MG </ci>
            </apply>
          </apply>
        </math>
      </assignmentRule>
    </listOfRules>
    <listOfReactions>
      <reaction metaid="COPASI86" id="PGI" name="PGI" reversible="true">
        <annotation>
          <COPASI xmlns="http://www.copasi.org/static/sbml">
            <rdf:RDF xmlns:dcterms="http://purl.org/dc/terms/" xmlns:rdf="http://www.w3.org/1999/02/22-rdf-syntax-ns#">
              <rdf:Description rdf:about="#COPASI86">
                <dcterms:created>
                  <rdf:Description>
                    <dcterms:W3CDTF>2013-09-30T23:08:22Z</dcterms:W3CDTF>
                  </rdf:Description>
                </dcterms:created>
              </rdf:Description>
            </rdf:RDF>
          </COPASI>
        </annotation>
        <listOfReactants>
          <speciesReference species="G6P" stoichiometry="1"/>
        </listOfReactants>
        <listOfProducts>
          <speciesReference species="F6P" stoichiometry="1"/>
        </listOfProducts>
        <listOfModifiers>
          <modifierSpeciesReference species="PEP"/>
          <modifierSpeciesReference species="PGN"/>
        </listOfModifiers>
        <kineticLaw>
          <math xmlns="http://www.w3.org/1998/Math/MathML">
            <apply>
              <times/>
              <ci> cell </ci>
              <apply>
                <ci> Function_for_PGI </ci>
                <ci> F6P </ci>
                <ci> G6P </ci>
                <ci> Keq </ci>
                <ci> KmF6P </ci>
                <ci> KmG6P </ci>
                <ci> KmPEP </ci>
                <ci> PEP </ci>
                <ci> Vmax </ci>
                <ci> PGN </ci>
                <ci> KmPGN </ci>
              </apply>
            </apply>
          </math>
          <listOfParameters>
            <parameter id="Keq" name="Keq" value="0.36"/>
            <parameter id="KmF6P" name="KmF6P" value="0.147"/>
            <parameter id="KmG6P" name="KmG6P" value="0.28"/>
            <parameter id="KmPEP" name="KmPEP" value="1.999"/>
            <parameter id="Vmax" name="Vmax" value="2.32456"/>
            <parameter id="KmPGN" name="KmPGN" value="0.515958"/>
          </listOfParameters>
        </kineticLaw>
      </reaction>
      <reaction metaid="COPASI87" id="PFK" name="PFK" reversible="true">
        <annotation>
          <COPASI xmlns="http://www.copasi.org/static/sbml">
            <rdf:RDF xmlns:dcterms="http://purl.org/dc/terms/" xmlns:rdf="http://www.w3.org/1999/02/22-rdf-syntax-ns#">
              <rdf:Description rdf:about="#COPASI87">
                <dcterms:created>
                  <rdf:Description>
                    <dcterms:W3CDTF>2013-10-07T10:52:04Z</dcterms:W3CDTF>
                  </rdf:Description>
                </dcterms:created>
              </rdf:Description>
            </rdf:RDF>
          </COPASI>
        </annotation>
        <listOfReactants>
          <speciesReference species="ATP" stoichiometry="1"/>
          <speciesReference species="F6P" stoichiometry="1"/>
        </listOfReactants>
        <listOfProducts>
          <speciesReference species="ADP" stoichiometry="1"/>
          <speciesReference species="FDP" stoichiometry="1"/>
        </listOfProducts>
        <listOfModifiers>
          <modifierSpeciesReference species="PEP"/>
          <modifierSpeciesReference species="MgADP"/>
          <modifierSpeciesReference species="MgATP"/>
        </listOfModifiers>
        <kineticLaw>
          <math xmlns="http://www.w3.org/1998/Math/MathML">
            <apply>
              <times/>
              <ci> cell </ci>
              <apply>
                <ci> Function_for_PFK </ci>
                <ci> ATP </ci>
                <ci> F6P </ci>
                <ci> FDP </ci>
                <ci> KefrADP </ci>
                <ci> KefrPEP </ci>
                <ci> KeftADP </ci>
                <ci> KeftPEP </ci>
                <ci> Keq </ci>
                <ci> KirADP </ci>
                <ci> KirATP </ci>
                <ci> KirF6P </ci>
                <ci> KirFDP </ci>
                <ci> KitADP </ci>
                <ci> KitATP </ci>
                <ci> KitF6P </ci>
                <ci> KitFDP </ci>
                <ci> KmrADP </ci>
                <ci> KmrATPMg </ci>
                <ci> KmrF6P </ci>
                <ci> KmrFDP </ci>
                <ci> KmtADP </ci>
                <ci> KmtATPMg </ci>
                <ci> KmtF6P </ci>
                <ci> KmtFDP </ci>
                <ci> L0 </ci>
                <ci> MgADP </ci>
                <ci> MgATP </ci>
                <ci> PEP </ci>
                <ci> Vmax </ci>
                <ci> Wr </ci>
                <ci> Wt </ci>
                <ci> n </ci>
              </apply>
            </apply>
          </math>
          <listOfParameters>
            <parameter id="KefrADP" name="KefrADP" value="0.0735264"/>
            <parameter id="KefrPEP" name="KefrPEP" value="19.98"/>
            <parameter id="KeftADP" name="KeftADP" value="9.009"/>
            <parameter id="KeftPEP" name="KeftPEP" value="0.26026"/>
            <parameter id="Keq" name="Keq" value="1998"/>
            <parameter id="KirADP" name="KirADP" value="54.945"/>
            <parameter id="KirATP" name="KirATP" value="2.4975e-005"/>
            <parameter id="KirF6P" name="KirF6P" value="1.84615"/>
            <parameter id="KirFDP" name="KirFDP" value="0.045954"/>
            <parameter id="KitADP" name="KitADP" value="80.08"/>
            <parameter id="KitATP" name="KitATP" value="0.014014"/>
            <parameter id="KitF6P" name="KitF6P" value="0.00856856"/>
            <parameter id="KitFDP" name="KitFDP" value="50.5505"/>
            <parameter id="KmrADP" name="KmrADP" value="0.690009"/>
            <parameter id="KmrATPMg" name="KmrATPMg" value="8.12187e-005"/>
            <parameter id="KmrF6P" name="KmrF6P" value="2.05205e-005"/>
            <parameter id="KmrFDP" name="KmrFDP" value="10.01"/>
            <parameter id="KmtADP" name="KmtADP" value="2.002"/>
            <parameter id="KmtATPMg" name="KmtATPMg" value="3.34334"/>
            <parameter id="KmtF6P" name="KmtF6P" value="32.967"/>
            <parameter id="KmtFDP" name="KmtFDP" value="9.99"/>
            <parameter id="L0" name="L0" value="14.0851"/>
            <parameter id="Vmax" name="Vmax" value="0.185253"/>
            <parameter id="Wr" name="Wr" value="0.0237041"/>
            <parameter id="Wt" name="Wt" value="0.146735"/>
            <parameter id="n" name="n" value="4"/>
          </listOfParameters>
        </kineticLaw>
      </reaction>
      <reaction metaid="COPASI88" id="FBA" name="FBA" reversible="true">
        <annotation>
          <COPASI xmlns="http://www.copasi.org/static/sbml">
            <rdf:RDF xmlns:dcterms="http://purl.org/dc/terms/" xmlns:rdf="http://www.w3.org/1999/02/22-rdf-syntax-ns#">
              <rdf:Description rdf:about="#COPASI88">
                <dcterms:created>
                  <rdf:Description>
                    <dcterms:W3CDTF>2013-10-07T10:49:12Z</dcterms:W3CDTF>
                  </rdf:Description>
                </dcterms:created>
              </rdf:Description>
            </rdf:RDF>
          </COPASI>
        </annotation>
        <listOfReactants>
          <speciesReference species="FDP" stoichiometry="1"/>
        </listOfReactants>
        <listOfProducts>
          <speciesReference species="DAP" stoichiometry="1"/>
          <speciesReference species="GAP" stoichiometry="1"/>
        </listOfProducts>
        <listOfModifiers>
          <modifierSpeciesReference species="PEP"/>
        </listOfModifiers>
        <kineticLaw>
          <math xmlns="http://www.w3.org/1998/Math/MathML">
            <apply>
              <times/>
              <ci> cell </ci>
              <apply>
                <ci> Function_for_FBA </ci>
                <ci> DAP </ci>
                <ci> FDP </ci>
                <ci> GAP </ci>
                <ci> Keq </ci>
                <ci> KmDAP </ci>
                <ci> KmFDP </ci>
                <ci> KmGAP </ci>
                <ci> KmPEP </ci>
                <ci> PEP </ci>
                <ci> Vmax </ci>
              </apply>
            </apply>
          </math>
          <listOfParameters>
            <parameter id="Keq" name="Keq" value="0.18981"/>
            <parameter id="KmDAP" name="KmDAP" value="0.13001"/>
            <parameter id="KmFDP" name="KmFDP" value="0.12012"/>
            <parameter id="KmGAP" name="KmGAP" value="0.13001"/>
            <parameter id="KmPEP" name="KmPEP" value="0.5"/>
            <parameter id="Vmax" name="Vmax" value="21.6978"/>
          </listOfParameters>
        </kineticLaw>
      </reaction>
      <reaction metaid="COPASI89" id="TPI" name="TPI" reversible="true">
        <annotation>
          <COPASI xmlns="http://www.copasi.org/static/sbml">
            <rdf:RDF xmlns:dcterms="http://purl.org/dc/terms/" xmlns:rdf="http://www.w3.org/1999/02/22-rdf-syntax-ns#">
              <rdf:Description rdf:about="#COPASI89">
                <dcterms:created>
                  <rdf:Description>
                    <dcterms:W3CDTF>2013-10-07T10:49:41Z</dcterms:W3CDTF>
                  </rdf:Description>
                </dcterms:created>
              </rdf:Description>
            </rdf:RDF>
          </COPASI>
        </annotation>
        <listOfReactants>
          <speciesReference species="DAP" stoichiometry="1"/>
        </listOfReactants>
        <listOfProducts>
          <speciesReference species="GAP" stoichiometry="1"/>
        </listOfProducts>
        <kineticLaw>
          <math xmlns="http://www.w3.org/1998/Math/MathML">
            <apply>
              <times/>
              <ci> cell </ci>
              <apply>
                <ci> Function_for_TPI </ci>
                <ci> DAP </ci>
                <ci> GAP </ci>
                <ci> Keq </ci>
                <ci> KmDAP </ci>
                <ci> KmGAP </ci>
                <ci> Vmax </ci>
              </apply>
            </apply>
          </math>
          <listOfParameters>
            <parameter id="Keq" name="Keq" value="0.270203"/>
            <parameter id="KmDAP" name="KmDAP" value="0.01"/>
            <parameter id="KmGAP" name="KmGAP" value="1.89301"/>
            <parameter id="Vmax" name="Vmax" value="24.1843"/>
          </listOfParameters>
        </kineticLaw>
      </reaction>
      <reaction metaid="COPASI90" id="GDH" name="GDH" reversible="true">
        <annotation>
          <COPASI xmlns="http://www.copasi.org/static/sbml">
            <rdf:RDF xmlns:dcterms="http://purl.org/dc/terms/" xmlns:rdf="http://www.w3.org/1999/02/22-rdf-syntax-ns#">
              <rdf:Description rdf:about="#COPASI90">
                <dcterms:created>
                  <rdf:Description>
                    <dcterms:W3CDTF>2013-10-01T17:03:28Z</dcterms:W3CDTF>
                  </rdf:Description>
                </dcterms:created>
              </rdf:Description>
            </rdf:RDF>
          </COPASI>
        </annotation>
        <listOfReactants>
          <speciesReference species="GAP" stoichiometry="1"/>
          <speciesReference species="NAD" stoichiometry="1"/>
          <speciesReference species="P" stoichiometry="1"/>
        </listOfReactants>
        <listOfProducts>
          <speciesReference species="BPG" stoichiometry="1"/>
          <speciesReference species="NADH" stoichiometry="1"/>
        </listOfProducts>
        <kineticLaw>
          <math xmlns="http://www.w3.org/1998/Math/MathML">
            <apply>
              <times/>
              <ci> cell </ci>
              <apply>
                <ci> Function_for_GDH </ci>
                <ci> BPG </ci>
                <ci> GAP </ci>
                <ci> Keq </ci>
                <ci> KmBPG </ci>
                <ci> KmGAP </ci>
                <ci> KmNAD </ci>
                <ci> KmNADH </ci>
                <ci> KmP </ci>
                <ci> NAD </ci>
                <ci> NADH </ci>
                <ci> P </ci>
                <ci> Vmax </ci>
              </apply>
            </apply>
          </math>
          <listOfParameters>
            <parameter id="Keq" name="Keq" value="20"/>
            <parameter id="KmBPG" name="KmBPG" value="0.2"/>
            <parameter id="KmGAP" name="KmGAP" value="2.47265"/>
            <parameter id="KmNAD" name="KmNAD" value="0.0110454"/>
            <parameter id="KmNADH" name="KmNADH" value="3.69797"/>
            <parameter id="KmP" name="KmP" value="0.017"/>
            <parameter id="Vmax" name="Vmax" value="8.66573"/>
          </listOfParameters>
        </kineticLaw>
      </reaction>
      <reaction metaid="COPASI91" id="PGK" name="PGK" reversible="true">
        <annotation>
          <COPASI xmlns="http://www.copasi.org/static/sbml">
            <rdf:RDF xmlns:dcterms="http://purl.org/dc/terms/" xmlns:rdf="http://www.w3.org/1999/02/22-rdf-syntax-ns#">
              <rdf:Description rdf:about="#COPASI91">
                <dcterms:created>
                  <rdf:Description>
                    <dcterms:W3CDTF>2013-10-14T17:46:47Z</dcterms:W3CDTF>
                  </rdf:Description>
                </dcterms:created>
              </rdf:Description>
            </rdf:RDF>
          </COPASI>
        </annotation>
        <listOfReactants>
          <speciesReference species="ADP" stoichiometry="1"/>
          <speciesReference species="BPG" stoichiometry="1"/>
        </listOfReactants>
        <listOfProducts>
          <speciesReference species="ATP" stoichiometry="1"/>
          <speciesReference species="PGA3" stoichiometry="1"/>
        </listOfProducts>
        <listOfModifiers>
          <modifierSpeciesReference species="MgADP"/>
          <modifierSpeciesReference species="MgATP"/>
        </listOfModifiers>
        <kineticLaw>
          <math xmlns="http://www.w3.org/1998/Math/MathML">
            <apply>
              <times/>
              <ci> cell </ci>
              <apply>
                <ci> Function_for_PGK </ci>
                <ci> BPG </ci>
                <ci> Keq </ci>
                <ci> KmADPMg </ci>
                <ci> KmATPMg </ci>
                <ci> KmBPG </ci>
                <ci> KmPGA3 </ci>
                <ci> MgADP </ci>
                <ci> MgATP </ci>
                <ci> PGA3 </ci>
                <ci> Vmax </ci>
              </apply>
            </apply>
          </math>
          <listOfParameters>
            <parameter id="Keq" name="Keq" value="99.9925"/>
            <parameter id="KmADPMg" name="KmADPMg" value="0.085416"/>
            <parameter id="KmATPMg" name="KmATPMg" value="3.47737"/>
            <parameter id="KmBPG" name="KmBPG" value="0.0113296"/>
            <parameter id="KmPGA3" name="KmPGA3" value="2.45722"/>
            <parameter id="Vmax" name="Vmax" value="16.1089"/>
          </listOfParameters>
        </kineticLaw>
      </reaction>
      <reaction metaid="COPASI92" id="GPM" name="GPM" reversible="true">
        <annotation>
          <COPASI xmlns="http://www.copasi.org/static/sbml">
            <rdf:RDF xmlns:dcterms="http://purl.org/dc/terms/" xmlns:rdf="http://www.w3.org/1999/02/22-rdf-syntax-ns#">
              <rdf:Description rdf:about="#COPASI92">
                <dcterms:created>
                  <rdf:Description>
                    <dcterms:W3CDTF>2013-10-24T12:56:58Z</dcterms:W3CDTF>
                  </rdf:Description>
                </dcterms:created>
              </rdf:Description>
            </rdf:RDF>
          </COPASI>
        </annotation>
        <listOfReactants>
          <speciesReference species="PGA3" stoichiometry="1"/>
        </listOfReactants>
        <listOfProducts>
          <speciesReference species="PGA2" stoichiometry="1"/>
        </listOfProducts>
        <kineticLaw>
          <math xmlns="http://www.w3.org/1998/Math/MathML">
            <apply>
              <times/>
              <ci> cell </ci>
              <apply>
                <ci> Function_for_GPM </ci>
                <ci> Keq </ci>
                <ci> KmPGA2 </ci>
                <ci> KmPGA3 </ci>
                <ci> PGA2 </ci>
                <ci> PGA3 </ci>
                <ci> Vmax </ci>
              </apply>
            </apply>
          </math>
          <listOfParameters>
            <parameter id="Keq" name="Keq" value="0.565818"/>
            <parameter id="KmPGA2" name="KmPGA2" value="1.9153"/>
            <parameter id="KmPGA3" name="KmPGA3" value="0.115"/>
            <parameter id="Vmax" name="Vmax" value="10.9934"/>
          </listOfParameters>
        </kineticLaw>
      </reaction>
      <reaction metaid="COPASI93" id="ENO" name="ENO" reversible="true">
        <annotation>
          <COPASI xmlns="http://www.copasi.org/static/sbml">
            <rdf:RDF xmlns:dcterms="http://purl.org/dc/terms/" xmlns:rdf="http://www.w3.org/1999/02/22-rdf-syntax-ns#">
              <rdf:Description rdf:about="#COPASI93">
                <dcterms:created>
                  <rdf:Description>
                    <dcterms:W3CDTF>2013-09-25T20:00:11Z</dcterms:W3CDTF>
                  </rdf:Description>
                </dcterms:created>
              </rdf:Description>
            </rdf:RDF>
          </COPASI>
        </annotation>
        <listOfReactants>
          <speciesReference species="PGA2" stoichiometry="1"/>
        </listOfReactants>
        <listOfProducts>
          <speciesReference species="PEP" stoichiometry="1"/>
        </listOfProducts>
        <kineticLaw>
          <math xmlns="http://www.w3.org/1998/Math/MathML">
            <apply>
              <times/>
              <ci> cell </ci>
              <apply>
                <ci> Function_for_ENO </ci>
                <ci> Keq </ci>
                <ci> KmPEP </ci>
                <ci> KmPGA2 </ci>
                <ci> PEP </ci>
                <ci> PGA2 </ci>
                <ci> Vmax </ci>
              </apply>
            </apply>
          </math>
          <listOfParameters>
            <parameter id="Keq" name="Keq" value="3"/>
            <parameter id="KmPEP" name="KmPEP" value="0.1"/>
            <parameter id="KmPGA2" name="KmPGA2" value="0.1"/>
            <parameter id="Vmax" name="Vmax" value="11.7189"/>
          </listOfParameters>
        </kineticLaw>
      </reaction>
      <reaction metaid="COPASI94" id="PYK" name="PYK" reversible="false">
        <annotation>
          <COPASI xmlns="http://www.copasi.org/static/sbml">
            <rdf:RDF xmlns:dcterms="http://purl.org/dc/terms/" xmlns:rdf="http://www.w3.org/1999/02/22-rdf-syntax-ns#">
              <rdf:Description rdf:about="#COPASI94">
                <dcterms:created>
                  <rdf:Description>
                    <dcterms:W3CDTF>2013-10-08T11:11:05Z</dcterms:W3CDTF>
                  </rdf:Description>
                </dcterms:created>
              </rdf:Description>
            </rdf:RDF>
          </COPASI>
        </annotation>
        <listOfReactants>
          <speciesReference species="ADP" stoichiometry="1"/>
          <speciesReference species="PEP" stoichiometry="1"/>
        </listOfReactants>
        <listOfProducts>
          <speciesReference species="ATP" stoichiometry="1"/>
          <speciesReference species="PYR" stoichiometry="1"/>
        </listOfProducts>
        <listOfModifiers>
          <modifierSpeciesReference species="FDP"/>
          <modifierSpeciesReference species="G6P"/>
          <modifierSpeciesReference species="GL6P"/>
          <modifierSpeciesReference species="MgADP"/>
          <modifierSpeciesReference species="MgATP"/>
          <modifierSpeciesReference species="R5P"/>
          <modifierSpeciesReference species="RU5P"/>
          <modifierSpeciesReference species="S7P"/>
          <modifierSpeciesReference species="SUCCOA"/>
          <modifierSpeciesReference species="X5P"/>
        </listOfModifiers>
        <kineticLaw>
          <math xmlns="http://www.w3.org/1998/Math/MathML">
            <apply>
              <times/>
              <ci> cell </ci>
              <apply>
                <ci> Function_for_PYK </ci>
                <ci> ADP </ci>
                <ci> FDP </ci>
                <ci> G6P </ci>
                <ci> GL6P </ci>
                <ci> KefrFDP </ci>
                <ci> KefrG6P </ci>
                <ci> KefrGL6P </ci>
                <ci> KefrR5P </ci>
                <ci> KefrRU5P </ci>
                <ci> KefrS7P </ci>
                <ci> KefrX5P </ci>
                <ci> KeftATP </ci>
                <ci> KeftSUCCOA </ci>
                <ci> KirADP </ci>
                <ci> KirATP </ci>
                <ci> KirPEP </ci>
                <ci> KirPYR </ci>
                <ci> KirPyrATP </ci>
                <ci> KitADP </ci>
                <ci> KitATP </ci>
                <ci> KitPEP </ci>
                <ci> KitPYR </ci>
                <ci> KitPyrATP </ci>
                <ci> KmrADPMg </ci>
                <ci> KmrPEP </ci>
                <ci> KmtADPMg </ci>
                <ci> KmtPEP </ci>
                <ci> L0 </ci>
                <ci> MgADP </ci>
                <ci> MgATP </ci>
                <ci> PEP </ci>
                <ci> PYR </ci>
                <ci> R5P </ci>
                <ci> RU5P </ci>
                <ci> S7P </ci>
                <ci> SUCCOA </ci>
                <ci> Vmax </ci>
                <ci> X5P </ci>
                <ci> n </ci>
              </apply>
            </apply>
          </math>
          <listOfParameters>
            <parameter id="KefrFDP" name="KefrFDP" value="0.449149"/>
            <parameter id="KefrG6P" name="KefrG6P" value="0.158746"/>
            <parameter id="KefrGL6P" name="KefrGL6P" value="0.150482"/>
            <parameter id="KefrR5P" name="KefrR5P" value="9.33254"/>
            <parameter id="KefrRU5P" name="KefrRU5P" value="1.53591"/>
            <parameter id="KefrS7P" name="KefrS7P" value="0.0785955"/>
            <parameter id="KefrX5P" name="KefrX5P" value="0.677374"/>
            <parameter id="KeftATP" name="KeftATP" value="3.69117"/>
            <parameter id="KeftSUCCOA" name="KeftSUCCOA" value="8.26406"/>
            <parameter id="KirADP" name="KirADP" value="0.517585"/>
            <parameter id="KirATP" name="KirATP" value="96.0333"/>
            <parameter id="KirPEP" name="KirPEP" value="0.181056"/>
            <parameter id="KirPYR" name="KirPYR" value="15.1403"/>
            <parameter id="KirPyrATP" name="KirPyrATP" value="230.781"/>
            <parameter id="KitADP" name="KitADP" value="0.224911"/>
            <parameter id="KitATP" name="KitATP" value="0.039564"/>
            <parameter id="KitPEP" name="KitPEP" value="0.465672"/>
            <parameter id="KitPYR" name="KitPYR" value="0.2499"/>
            <parameter id="KitPyrATP" name="KitPyrATP" value="11.3691"/>
            <parameter id="KmrADPMg" name="KmrADPMg" value="0.326144"/>
            <parameter id="KmrPEP" name="KmrPEP" value="5.56368e-007"/>
            <parameter id="KmtADPMg" name="KmtADPMg" value="0.054678"/>
            <parameter id="KmtPEP" name="KmtPEP" value="0.11475"/>
            <parameter id="L0" name="L0" value="50.4818"/>
            <parameter id="Vmax" name="Vmax" value="0.74716"/>
            <parameter id="n" name="n" value="4"/>
          </listOfParameters>
        </kineticLaw>
      </reaction>
      <reaction metaid="COPASI95" id="ZWF" name="ZWF" reversible="true">
        <annotation>
          <COPASI xmlns="http://www.copasi.org/static/sbml">
            <rdf:RDF xmlns:dcterms="http://purl.org/dc/terms/" xmlns:rdf="http://www.w3.org/1999/02/22-rdf-syntax-ns#">
              <rdf:Description rdf:about="#COPASI95">
                <dcterms:created>
                  <rdf:Description>
                    <dcterms:W3CDTF>2013-09-30T23:06:06Z</dcterms:W3CDTF>
                  </rdf:Description>
                </dcterms:created>
              </rdf:Description>
            </rdf:RDF>
          </COPASI>
        </annotation>
        <listOfReactants>
          <speciesReference species="G6P" stoichiometry="1"/>
          <speciesReference species="NADP" stoichiometry="1"/>
        </listOfReactants>
        <listOfProducts>
          <speciesReference species="GL6P" stoichiometry="1"/>
          <speciesReference species="NADPH" stoichiometry="1"/>
        </listOfProducts>
        <kineticLaw>
          <math xmlns="http://www.w3.org/1998/Math/MathML">
            <apply>
              <times/>
              <ci> cell </ci>
              <apply>
                <ci> Function_for_ZWF </ci>
                <ci> G6P </ci>
                <ci> GL6P </ci>
                <ci> KdG6P </ci>
                <ci> KdGL6P </ci>
                <ci> Keq </ci>
                <ci> KmG6P </ci>
                <ci> KmGL6P </ci>
                <ci> KmNADP </ci>
                <ci> KmNADPH </ci>
                <ci> NADP </ci>
                <ci> NADPH </ci>
                <ci> Vmax </ci>
              </apply>
            </apply>
          </math>
          <listOfParameters>
            <parameter id="KdG6P" name="KdG6P" value="0.192"/>
            <parameter id="KdGL6P" name="KdGL6P" value="0.02"/>
            <parameter id="Keq" name="Keq" value="60000000000"/>
            <parameter id="KmG6P" name="KmG6P" value="0.118525"/>
            <parameter id="KmGL6P" name="KmGL6P" value="0.328629"/>
            <parameter id="KmNADP" name="KmNADP" value="0.0274"/>
            <parameter id="KmNADPH" name="KmNADPH" value="0.0168"/>
            <parameter id="Vmax" name="Vmax" value="0.2658"/>
          </listOfParameters>
        </kineticLaw>
      </reaction>
      <reaction metaid="COPASI96" id="PGL" name="PGL" reversible="true">
        <annotation>
          <COPASI xmlns="http://www.copasi.org/static/sbml">
            <rdf:RDF xmlns:dcterms="http://purl.org/dc/terms/" xmlns:rdf="http://www.w3.org/1999/02/22-rdf-syntax-ns#">
              <rdf:Description rdf:about="#COPASI96">
                <dcterms:created>
                  <rdf:Description>
                    <dcterms:W3CDTF>2013-10-05T14:31:20Z</dcterms:W3CDTF>
                  </rdf:Description>
                </dcterms:created>
              </rdf:Description>
            </rdf:RDF>
          </COPASI>
        </annotation>
        <listOfReactants>
          <speciesReference species="GL6P" stoichiometry="1"/>
        </listOfReactants>
        <listOfProducts>
          <speciesReference species="PGN" stoichiometry="1"/>
        </listOfProducts>
        <listOfModifiers>
          <modifierSpeciesReference species="G6P"/>
        </listOfModifiers>
        <kineticLaw>
          <math xmlns="http://www.w3.org/1998/Math/MathML">
            <apply>
              <times/>
              <ci> cell </ci>
              <apply>
                <ci> Function_for_PGL </ci>
                <ci> G6P </ci>
                <ci> GL6P </ci>
                <ci> Keq </ci>
                <ci> KiG6P </ci>
                <ci> KmGL6P </ci>
                <ci> KmPGN </ci>
                <ci> PGN </ci>
                <ci> Vmax </ci>
              </apply>
            </apply>
          </math>
          <listOfParameters>
            <parameter id="Keq" name="Keq" value="42.7572"/>
            <parameter id="KiG6P" name="KiG6P" value="2.0001"/>
            <parameter id="KmGL6P" name="KmGL6P" value="0.022977"/>
            <parameter id="KmPGN" name="KmPGN" value="9.99"/>
            <parameter id="Vmax" name="Vmax" value="11.5967"/>
          </listOfParameters>
        </kineticLaw>
      </reaction>
      <reaction metaid="COPASI97" id="GND" name="GND" reversible="true">
        <annotation>
          <COPASI xmlns="http://www.copasi.org/static/sbml">
            <rdf:RDF xmlns:dcterms="http://purl.org/dc/terms/" xmlns:rdf="http://www.w3.org/1999/02/22-rdf-syntax-ns#">
              <rdf:Description rdf:about="#COPASI97">
                <dcterms:created>
                  <rdf:Description>
                    <dcterms:W3CDTF>2013-10-01T13:44:26Z</dcterms:W3CDTF>
                  </rdf:Description>
                </dcterms:created>
              </rdf:Description>
            </rdf:RDF>
          </COPASI>
        </annotation>
        <listOfReactants>
          <speciesReference species="NADP" stoichiometry="1"/>
          <speciesReference species="PGN" stoichiometry="1"/>
        </listOfReactants>
        <listOfProducts>
          <speciesReference species="NADPH" stoichiometry="1"/>
          <speciesReference species="RU5P" stoichiometry="1"/>
          <speciesReference species="HCO3" stoichiometry="1"/>
        </listOfProducts>
        <listOfModifiers>
          <modifierSpeciesReference species="ATP"/>
          <modifierSpeciesReference species="FDP"/>
        </listOfModifiers>
        <kineticLaw>
          <math xmlns="http://www.w3.org/1998/Math/MathML">
            <apply>
              <times/>
              <ci> cell </ci>
              <apply>
                <ci> Function_for_GND </ci>
                <ci> ATP </ci>
                <ci> FDP </ci>
                <ci> HCO3 </ci>
                <ci> KdHCO3 </ci>
                <ci> KdHCO3NADPH </ci>
                <ci> KdNADP </ci>
                <ci> KdNADPH </ci>
                <ci> KdRu5P </ci>
                <ci> KefATP </ci>
                <ci> KefFbP </ci>
                <ci> KefNADPATP </ci>
                <ci> KefNADPFbP </ci>
                <ci> Keq </ci>
                <ci> KmHCO3 </ci>
                <ci> KmNADP </ci>
                <ci> KmNADPH </ci>
                <ci> KmPGN </ci>
                <ci> KmRU5P </ci>
                <ci> NADP </ci>
                <ci> NADPH </ci>
                <ci> PGN </ci>
                <ci> RU5P </ci>
                <ci> Vmax </ci>
              </apply>
            </apply>
          </math>
          <listOfParameters>
            <parameter id="KdHCO3" name="KdHCO3" value="58.8951"/>
            <parameter id="KdHCO3NADPH" name="KdHCO3NADPH" value="9.7257"/>
            <parameter id="KdNADP" name="KdNADP" value="0.116989"/>
            <parameter id="KdNADPH" name="KdNADPH" value="0.00340034"/>
            <parameter id="KdRu5P" name="KdRu5P" value="0.0440044"/>
            <parameter id="KefATP" name="KefATP" value="0.0650065"/>
            <parameter id="KefFbP" name="KefFbP" value="0.0129987"/>
            <parameter id="KefNADPATP" name="KefNADPATP" value="0.139986"/>
            <parameter id="KefNADPFbP" name="KefNADPFbP" value="0.00519948"/>
            <parameter id="Keq" name="Keq" value="49.962"/>
            <parameter id="KmHCO3" name="KmHCO3" value="6.41899"/>
            <parameter id="KmNADP" name="KmNADP" value="0.049"/>
            <parameter id="KmNADPH" name="KmNADPH" value="68.3828"/>
            <parameter id="KmPGN" name="KmPGN" value="0.093"/>
            <parameter id="KmRU5P" name="KmRU5P" value="45.1977"/>
            <parameter id="Vmax" name="Vmax" value="4.08105"/>
          </listOfParameters>
        </kineticLaw>
      </reaction>
      <reaction metaid="COPASI98" id="RPE" name="RPE" reversible="true">
        <annotation>
          <COPASI xmlns="http://www.copasi.org/static/sbml">
            <rdf:RDF xmlns:dcterms="http://purl.org/dc/terms/" xmlns:rdf="http://www.w3.org/1999/02/22-rdf-syntax-ns#">
              <rdf:Description rdf:about="#COPASI98">
                <dcterms:created>
                  <rdf:Description>
                    <dcterms:W3CDTF>2013-10-21T14:42:32Z</dcterms:W3CDTF>
                  </rdf:Description>
                </dcterms:created>
              </rdf:Description>
            </rdf:RDF>
          </COPASI>
        </annotation>
        <listOfReactants>
          <speciesReference species="RU5P" stoichiometry="1"/>
        </listOfReactants>
        <listOfProducts>
          <speciesReference species="X5P" stoichiometry="1"/>
        </listOfProducts>
        <kineticLaw>
          <math xmlns="http://www.w3.org/1998/Math/MathML">
            <apply>
              <times/>
              <ci> cell </ci>
              <apply>
                <ci> Function_for_RPE </ci>
                <ci> Keq </ci>
                <ci> KmRU5P </ci>
                <ci> KmX5P </ci>
                <ci> RU5P </ci>
                <ci> Vmax </ci>
                <ci> X5P </ci>
              </apply>
            </apply>
          </math>
          <listOfParameters>
            <parameter id="Keq" name="Keq" value="1.5015"/>
            <parameter id="KmRU5P" name="KmRU5P" value="0.872522"/>
            <parameter id="KmX5P" name="KmX5P" value="0.893607"/>
            <parameter id="Vmax" name="Vmax" value="6.00103"/>
          </listOfParameters>
        </kineticLaw>
      </reaction>
      <reaction metaid="COPASI99" id="RPI" name="RPI" reversible="true">
        <annotation>
          <COPASI xmlns="http://www.copasi.org/static/sbml">
            <rdf:RDF xmlns:dcterms="http://purl.org/dc/terms/" xmlns:rdf="http://www.w3.org/1999/02/22-rdf-syntax-ns#">
              <rdf:Description rdf:about="#COPASI99">
                <dcterms:created>
                  <rdf:Description>
                    <dcterms:W3CDTF>2015-01-22T20:48:16Z</dcterms:W3CDTF>
                  </rdf:Description>
                </dcterms:created>
              </rdf:Description>
            </rdf:RDF>
          </COPASI>
        </annotation>
        <listOfReactants>
          <speciesReference species="RU5P" stoichiometry="1"/>
        </listOfReactants>
        <listOfProducts>
          <speciesReference species="R5P" stoichiometry="1"/>
        </listOfProducts>
        <listOfModifiers>
          <modifierSpeciesReference species="E4P"/>
        </listOfModifiers>
        <kineticLaw>
          <math xmlns="http://www.w3.org/1998/Math/MathML">
            <apply>
              <times/>
              <ci> cell </ci>
              <apply>
                <ci> Function_for_RPI </ci>
                <ci> E4P </ci>
                <ci> Keq </ci>
                <ci> KmE4P </ci>
                <ci> KmR5P </ci>
                <ci> KmRU5P </ci>
                <ci> R5P </ci>
                <ci> RU5P </ci>
                <ci> Vmax </ci>
              </apply>
            </apply>
          </math>
          <listOfParameters>
            <parameter id="Keq" name="Keq" value="0.330093"/>
            <parameter id="KmE4P" name="KmE4P" value="0.67067"/>
            <parameter id="KmR5P" name="KmR5P" value="3.09715"/>
            <parameter id="KmRU5P" name="KmRU5P" value="4.40263"/>
            <parameter id="Vmax" name="Vmax" value="8"/>
          </listOfParameters>
        </kineticLaw>
      </reaction>
      <reaction metaid="COPASI100" id="X5P_GAP_TKT" name="X5P_GAP_TKT" reversible="true">
        <annotation>
          <COPASI xmlns="http://www.copasi.org/static/sbml">
            <rdf:RDF xmlns:dcterms="http://purl.org/dc/terms/" xmlns:rdf="http://www.w3.org/1999/02/22-rdf-syntax-ns#">
              <rdf:Description rdf:about="#COPASI100">
                <dcterms:created>
                  <rdf:Description>
                    <dcterms:W3CDTF>2013-10-15T11:51:30Z</dcterms:W3CDTF>
                  </rdf:Description>
                </dcterms:created>
              </rdf:Description>
            </rdf:RDF>
          </COPASI>
        </annotation>
        <listOfReactants>
          <speciesReference species="tkt" stoichiometry="1"/>
          <speciesReference species="X5P" stoichiometry="1"/>
        </listOfReactants>
        <listOfProducts>
          <speciesReference species="GAP" stoichiometry="1"/>
          <speciesReference species="tktC2" stoichiometry="1"/>
        </listOfProducts>
        <kineticLaw>
          <math xmlns="http://www.w3.org/1998/Math/MathML">
            <apply>
              <times/>
              <ci> cell </ci>
              <apply>
                <ci> Function_for_X5P_GAP_TKT </ci>
                <ci> GAP </ci>
                <ci> Keq </ci>
                <ci> X5P </ci>
                <ci> kcat </ci>
                <ci> tkt </ci>
                <ci> tktC2 </ci>
              </apply>
            </apply>
          </math>
          <listOfParameters>
            <parameter id="Keq" name="Keq" value="1.001"/>
            <parameter id="kcat" name="kcat" value="40"/>
          </listOfParameters>
        </kineticLaw>
      </reaction>
      <reaction metaid="COPASI101" id="F6P_E4P_TKT" name="F6P_E4P_TKT" reversible="true">
        <annotation>
          <COPASI xmlns="http://www.copasi.org/static/sbml">
            <rdf:RDF xmlns:dcterms="http://purl.org/dc/terms/" xmlns:rdf="http://www.w3.org/1999/02/22-rdf-syntax-ns#">
              <rdf:Description rdf:about="#COPASI101">
                <dcterms:created>
                  <rdf:Description>
                    <dcterms:W3CDTF>2013-09-25T20:00:11Z</dcterms:W3CDTF>
                  </rdf:Description>
                </dcterms:created>
              </rdf:Description>
            </rdf:RDF>
          </COPASI>
        </annotation>
        <listOfReactants>
          <speciesReference species="E4P" stoichiometry="1"/>
          <speciesReference species="tktC2" stoichiometry="1"/>
        </listOfReactants>
        <listOfProducts>
          <speciesReference species="F6P" stoichiometry="1"/>
          <speciesReference species="tkt" stoichiometry="1"/>
        </listOfProducts>
        <kineticLaw>
          <math xmlns="http://www.w3.org/1998/Math/MathML">
            <apply>
              <times/>
              <ci> cell </ci>
              <apply>
                <ci> Function_for_F6P_E4P_TKT </ci>
                <ci> E4P </ci>
                <ci> F6P </ci>
                <ci> Keq </ci>
                <ci> kcat </ci>
                <ci> tkt </ci>
                <ci> tktC2 </ci>
              </apply>
            </apply>
          </math>
          <listOfParameters>
            <parameter id="Keq" name="Keq" value="0.5005"/>
            <parameter id="kcat" name="kcat" value="40.0002"/>
          </listOfParameters>
        </kineticLaw>
      </reaction>
      <reaction metaid="COPASI102" id="S7P_R5P_TKT" name="S7P_R5P_TKT" reversible="true">
        <annotation>
          <COPASI xmlns="http://www.copasi.org/static/sbml">
            <rdf:RDF xmlns:dcterms="http://purl.org/dc/terms/" xmlns:rdf="http://www.w3.org/1999/02/22-rdf-syntax-ns#">
              <rdf:Description rdf:about="#COPASI102">
                <dcterms:created>
                  <rdf:Description>
                    <dcterms:W3CDTF>2013-10-09T18:41:37Z</dcterms:W3CDTF>
                  </rdf:Description>
                </dcterms:created>
              </rdf:Description>
            </rdf:RDF>
          </COPASI>
        </annotation>
        <listOfReactants>
          <speciesReference species="R5P" stoichiometry="1"/>
          <speciesReference species="tktC2" stoichiometry="1"/>
        </listOfReactants>
        <listOfProducts>
          <speciesReference species="S7P" stoichiometry="1"/>
          <speciesReference species="tkt" stoichiometry="1"/>
        </listOfProducts>
        <kineticLaw>
          <math xmlns="http://www.w3.org/1998/Math/MathML">
            <apply>
              <times/>
              <ci> cell </ci>
              <apply>
                <ci> Function_for_S7P_R5P_TKT </ci>
                <ci> Keq </ci>
                <ci> R5P </ci>
                <ci> S7P </ci>
                <ci> kcat </ci>
                <ci> tkt </ci>
                <ci> tktC2 </ci>
              </apply>
            </apply>
          </math>
          <listOfParameters>
            <parameter id="Keq" name="Keq" value="0.33033"/>
            <parameter id="kcat" name="kcat" value="199.979"/>
          </listOfParameters>
        </kineticLaw>
      </reaction>
      <reaction metaid="COPASI103" id="F6P_GAP_TAL" name="F6P_GAP_TAL" reversible="true">
        <annotation>
          <COPASI xmlns="http://www.copasi.org/static/sbml">
            <rdf:RDF xmlns:dcterms="http://purl.org/dc/terms/" xmlns:rdf="http://www.w3.org/1999/02/22-rdf-syntax-ns#">
              <rdf:Description rdf:about="#COPASI103">
                <dcterms:created>
                  <rdf:Description>
                    <dcterms:W3CDTF>2013-09-27T11:53:43Z</dcterms:W3CDTF>
                  </rdf:Description>
                </dcterms:created>
              </rdf:Description>
            </rdf:RDF>
          </COPASI>
        </annotation>
        <listOfReactants>
          <speciesReference species="GAP" stoichiometry="1"/>
          <speciesReference species="talC3" stoichiometry="1"/>
        </listOfReactants>
        <listOfProducts>
          <speciesReference species="F6P" stoichiometry="1"/>
          <speciesReference species="tal" stoichiometry="1"/>
        </listOfProducts>
        <kineticLaw>
          <math xmlns="http://www.w3.org/1998/Math/MathML">
            <apply>
              <times/>
              <ci> cell </ci>
              <apply>
                <ci> Function_for_F6P_GAP_TAL </ci>
                <ci> F6P </ci>
                <ci> GAP </ci>
                <ci> Keq </ci>
                <ci> kcat </ci>
                <ci> tal </ci>
                <ci> talC3 </ci>
              </apply>
            </apply>
          </math>
          <listOfParameters>
            <parameter id="Keq" name="Keq" value="0.11011"/>
            <parameter id="kcat" name="kcat" value="119.992"/>
          </listOfParameters>
        </kineticLaw>
      </reaction>
      <reaction metaid="COPASI104" id="S7P_E4P_TAL" name="S7P_E4P_TAL" reversible="true">
        <annotation>
          <COPASI xmlns="http://www.copasi.org/static/sbml">
            <rdf:RDF xmlns:dcterms="http://purl.org/dc/terms/" xmlns:rdf="http://www.w3.org/1999/02/22-rdf-syntax-ns#">
              <rdf:Description rdf:about="#COPASI104">
                <dcterms:created>
                  <rdf:Description>
                    <dcterms:W3CDTF>2013-10-09T18:41:34Z</dcterms:W3CDTF>
                  </rdf:Description>
                </dcterms:created>
              </rdf:Description>
            </rdf:RDF>
          </COPASI>
        </annotation>
        <listOfReactants>
          <speciesReference species="S7P" stoichiometry="1"/>
          <speciesReference species="tal" stoichiometry="1"/>
        </listOfReactants>
        <listOfProducts>
          <speciesReference species="E4P" stoichiometry="1"/>
          <speciesReference species="talC3" stoichiometry="1"/>
        </listOfProducts>
        <kineticLaw>
          <math xmlns="http://www.w3.org/1998/Math/MathML">
            <apply>
              <times/>
              <ci> cell </ci>
              <apply>
                <ci> Function_for_S7P_E4P_TAL </ci>
                <ci> E4P </ci>
                <ci> Keq </ci>
                <ci> S7P </ci>
                <ci> kcat </ci>
                <ci> tal </ci>
                <ci> talC3 </ci>
              </apply>
            </apply>
          </math>
          <listOfParameters>
            <parameter id="Keq" name="Keq" value="26.6266"/>
            <parameter id="kcat" name="kcat" value="99.9991"/>
          </listOfParameters>
        </kineticLaw>
      </reaction>
      <reaction metaid="COPASI105" id="FBP" name="FBP" reversible="false">
        <annotation>
          <COPASI xmlns="http://www.copasi.org/static/sbml">
            <rdf:RDF xmlns:dcterms="http://purl.org/dc/terms/" xmlns:rdf="http://www.w3.org/1999/02/22-rdf-syntax-ns#">
              <rdf:Description rdf:about="#COPASI105">
                <dcterms:created>
                  <rdf:Description>
                    <dcterms:W3CDTF>2013-10-01T17:07:07Z</dcterms:W3CDTF>
                  </rdf:Description>
                </dcterms:created>
              </rdf:Description>
            </rdf:RDF>
          </COPASI>
        </annotation>
        <listOfReactants>
          <speciesReference species="FDP" stoichiometry="1"/>
        </listOfReactants>
        <listOfProducts>
          <speciesReference species="F6P" stoichiometry="1"/>
          <speciesReference species="P" stoichiometry="1"/>
        </listOfProducts>
        <listOfModifiers>
          <modifierSpeciesReference species="AMP"/>
          <modifierSpeciesReference species="MG"/>
          <modifierSpeciesReference species="MgFDP"/>
        </listOfModifiers>
        <kineticLaw>
          <math xmlns="http://www.w3.org/1998/Math/MathML">
            <apply>
              <times/>
              <ci> cell </ci>
              <apply>
                <ci> Function_for_FBP </ci>
                <ci> AMP </ci>
                <ci> F6P </ci>
                <ci> FDP </ci>
                <ci> KdFDPMg </ci>
                <ci> KirAMP </ci>
                <ci> KirAMPFDP </ci>
                <ci> KirF6P </ci>
                <ci> KirF6PMg </ci>
                <ci> KirFDP </ci>
                <ci> KirFDPMg </ci>
                <ci> KirFDPMgMg </ci>
                <ci> KirP </ci>
                <ci> KirPF6P </ci>
                <ci> KirPF6PMg </ci>
                <ci> KirPMg </ci>
                <ci> KitAMP </ci>
[truncated: 104,287 more chars]
