# Supplementary material for: Metabolic regulation is sufficient for global and robust coordination of glucose uptake, catabolism, energy production and growth in Escherichia coli
Source: PLoS Comput Biol. 2017 Feb 10;13(2):e1005396. doi: 10.1371/journal.pcbi.1005396 (PMC5328398; doi:10.1371/journal.pcbi.1005396)
Supplement: S1 Dataset — (XLSX) [file pcbi.1005396.s004.xlsx]

## Sheet: Summary
	This file contains the source data of the following publication:
	Metabolic Regulation is Sufficient for Global and Robust Coordination of Glucose Uptake, Catabolism, Energy Production and Growth in Escherichia coli
	by Pierre Millard, Kieran Smallbone, and Pedro Mendes
	We provide here the experimental data used for model calibration, which were collected from the litterature.
	All the experimental data were obtained from the wild type Escherichia coli K-12 MG1655 strain grown in a unique condition (see below).
	Users of the data should carefully read the original manuscript for detailed information before pursuing any analysis using this data.
	Failure to do so might result in erroneous interpretations and conclusions for which the authors of this study cannot be held responsible.
	For feedback, please contact: Pierre Millard (LISBP, INSA Toulouse, France, pierre.millard@insa-toulouse.fr)
	Experimental conditions
	Culture	chemostat
	Medium	M9 minimal medium supplemented with glucose
	Dilution rate	0.1 h-1
	Temperature	37 °C
	pO2	> 20 %
	pH	7
	Number of data points
	Steady-state	metabolomics	20
		fluxomics	38
	Time-course	metabolomics	218
	Total		276

## Sheet: Steady-state
	ref	flux	exp value	fitted value		ref	metabolite	exp value	fitted value
	N06	ACEA	0.4936	0.425721		T11	2-3PG	1.045	1.07457
	N06	ACEB	0.4936	0.425721		T11	6PG	0.11	0.1316
	N06	ACN_1	1.21887	0.984148		T11	AKG	0.599	0.59787
	N06	ACN_2	1.21887	0.984148		T11	FBP	0.364	0.281808
	N06	ACS_ACKA	4.78261e-06	4.78261e-06		T11	G6P	0.678	0.86113
	F07	ATP_MAINTENANCE	1.25615	1.25544		T11	Pyr	0.254	0.236891
	N06	EDA	0.06665	0.0711252		T11	PEP	1.037	0.997038
	N06	EDD	0.06665	0.0711252		T11	Fum	0.206	0.213115
	N06	ENO	1.68407	1.58695		T11	Mal	1.025	1.03215
	N06	FBA	0.83047	0.800543		T11	F6P	0.29944	0.261766
	N06	FUM	1.13758	0.911152		T11	AcCoA	0.145	0.154743
	N06	GDH	1.7669	1.68806		T11	AMP	0.203	0.186253
	N06	GLT	1.21887	0.984148		T11	ADP	0.5085	0.598315
	N06	GND	0.20994	0.183251		T11	ATP	2.678	2.5722
	N06	GPM	1.68407	1.58695		T11	cAMP	0.84	0.923131
	N06	GROWTH	0.10008	0.0990781		T11	GLCx	0.023	0.027105
	N06	ICD	0.72523	0.558426		A95	P	10	9.99943
	N06	LPD	0.64394	0.485435		C02	NAD	1.47	1.41154
	N06	MAE	0.1385	0.0963778		C02	NADP	0.195	0.167837
	N06	MQO_MDH	1.49273	1.24052		C02	NADH	0.1	0.158456
	N06	PCK	0.5069	0.480817		C02	NADPH	0.062	0.0891628
	N06	PDH	1.81675	1.66331
	N06	PFK_FBP	0.83047	0.801043
	N06	PGI	0.7206	0.731743
	N06	PGK	1.7669	1.68806
	N06	PGL	0.276	0.254377
	N06	PPC	0.32396	0.345322
	N06	PTS_0	0.23	0.23
	N06	PTS_1	0.23	0.23
	N06	PTS_2	0.23	0.23
	N06	PTS_3	0.23	0.23
	N06	PTS_4	0.23	0.23
	N06	PYK_PPS	0.81675	0.687448
	N06	SDH	1.13758	0.911152
	N06	SK	0.64394	0.485435
	N06	SQR	1.13758	0.911152
	N06	TPI	0.83047	0.800543
	N06	ZWF	0.276	0.254377

## Sheet: Dynamic
	time	PGN		AKG		FDP		G6P		PYR		PEP		FUM		CIT		MAL		PGA2+PGA3		ADP		ATP		AMP		E4P
		exp value	fitted value	exp value	fitted value	exp value	fitted value	exp value	fitted value	exp value	fitted value	exp value	fitted value	exp value	fitted value	exp value	fitted value	exp value	fitted value	exp value	fitted value	exp value	fitted value	exp value	fitted value	exp value	fitted value	exp value	fitted value
	-10	0.11	0.1316	0.599	0.59787	0.364	0.281808	0.678	0.86113	0.254	0.236891	1.037	0.997038	0.206	0.213115	0.6873	0.0895305	1.025	1.03215	1.045	1.07457	0.677966	0.598315	2.67797	2.5722	0.201376	0.186253	0.10504	0.1313
	0	0.114	0.1316	0.61	0.59787	0.416	0.281808	0.682	0.86113	0.256	0.236891	1.031	0.997038	0.204	0.213115	0.6897	0.0895305	1.019	1.03215	1.042	1.07457	0.675085	0.598315	2.66048	2.5722	0.201376	0.186253		0.1313
	3	0.204	0.171465	0.658	0.639632	1.079	0.629591	2.324	1.53611	0.585	0.514727	0.153	0.293631	0.265	0.231768	0.6912	0.208607	1.168	1.12236	0.23	0.383737	0.71794	0.591147	2.90284	2.55651	0.263803	0.209884	0.105097	0.175906
	8.5	0.22	0.23493	0.817	0.73972	2.093	1.45228	2.139	1.76498	0.583	0.436084	0.151	0.14241	0.265	0.206418	0.7401	0.456341	1.1	0.994859	0.176	0.207543	0.530378	0.530924	2.86895	2.6469	0.209431	0.182648	0.212859	0.271356
	14	0.387	0.30598	0.798	0.855356	2.028	1.96215	1.988	1.94662	0.62	0.44616	0.096	0.157551	0.254	0.225475	0.7836	0.651562	1.101	1.08472	0.228	0.23823	0.48554	0.610869	2.83506	2.52216	0.310119	0.231114	0.315087	0.309314
	19	0.466	0.381208	1.127	0.910774	2.964	2.26184	2.104	2.1304	0.596	0.454346	0.105	0.16634	0.238	0.248332	0.8031	0.772942	1.326	1.19248	0.267	0.255503	0.503926	0.677535	2.68842	2.40048	0.30005	0.290608	0.364835	0.332443
	30	0.498	0.542726	1.282	0.950308	2.322	2.63146	2.445	2.4564	0.583	0.474474	0.107	0.167791	0.302	0.282999	0.9117	0.878376	1.605	1.35557	0.282	0.263987	0.838375	0.7569	2.46275	2.23463	0.253734	0.390587	0.346923	0.362707
	40	0.722	0.659221	1.297	0.960281	2.633	2.80153	2.994	2.63967	0.572	0.484243	0.129	0.163611	0.283	0.297824	0.8373	0.915358	1.483	1.42496	0.309	0.261175	0.57947	0.78112	2.68248	2.18092	0.253734	0.434337	0.374577	0.376212
	60	0.78	0.814736	1.045	0.968628	2.676	2.9597	2.8945	2.84814	0.508	0.492302	0.129	0.159677	0.3	0.311251	0.8616	0.960819	1.421	1.48718	0.299	0.25826	0.632585	0.796875	2.28757	2.1607	0.289982	0.466659	0.393981	0.389024
	80	0.97	0.907799	0.616	0.971943	3.028	3.02286	3.26	2.96454	0.532	0.495633	0.124	0.158429	0.322	0.317485	0.915	0.980838	1.461	1.51565	0.36	0.257425	0.691817	0.804583	2.67627	2.16587	0.308105	0.478025	0.424431	0.395078
	100	1.084	0.965984	0.612	0.973384	2.947	3.05218	3.04	3.03644	0.469	0.497361	0.129	0.157834	0.342	0.321071	0.8649	0.988474	1.529	1.53186	0.301	0.256974	0.789792	0.811548	1.9713	2.17241	0.253734	0.484952	0.443838	0.39844
	120	0.94	1.00307	0.801	0.974121	3.01	3.06751	2.929	3.08247	0.482	0.498349	0.135	0.157461	0.337	0.323436	0.8712	0.991776	1.422	1.54251	0.318	0.256633	0.716487	0.818265	2.58551	2.17713	0.654472	0.490655	0.430079	0.400459
	139	0.999	1.02593	0.79	0.974562	3.632	3.07579	2.958	3.11129	0.455	0.498914	0.14	0.157221	0.307	0.325074	0.8892	0.993659	1.462	1.5499	0.345	0.256384	1.28955	0.824227	2.10603	2.18008	0.559825	0.495484	0.459152	0.401674
	163	0.938	1.04404	0.593	0.974957	2.971	3.08161	2.738	3.13483	0.356	0.499327	0.129	0.157025	0.308	0.326641	0.873	0.995441	1.418	1.55698	0.321	0.256161	1.21016	0.830996	2.29735	2.18232	0.457124	0.5009	0.420554	0.402637
	176	0.997	1.05056	1.433	0.975127	2.412	3.08348	3.328	3.14367	0.329	0.499464	0.102	0.156954	0.342	0.32733	0.9036	0.996245	1.737	1.5601	0.291	0.256074	1.09805	0.834288	2.32539	2.18305	0.451082	0.503536	0.394333	0.402989
	186	1.038	1.05449	0.845	0.975243	3.593	3.0845	3.189	3.14916	0.331	0.499542	0.107	0.156912	0.313	0.327802	0.8583	0.996799	1.486	1.56224	0.333	0.256018	1.04109	0.836645	1.23154	2.18344	0.598087	0.50543		0.403204
	198	0.991	1.05824	0.957	0.975367	2.992	3.08539	3.085	3.15459	0.338667	0.499611	0.112667	0.156872	0.321	0.328313	0.8783	0.99739	1.547	1.56455	0.315	0.255962	1.11643	0.839279	1.95142	2.18376	0.502098	0.507556		0.403414
