# Supplementary material for: Metabolic regulation is sufficient for global and robust coordination of glucose uptake, catabolism, energy production and growth in Escherichia coli
Source: PLoS Comput Biol. 2017 Feb 10;13(2):e1005396. doi: 10.1371/journal.pcbi.1005396 (PMC5328398; doi:10.1371/journal.pcbi.1005396)
Supplement: S2 Dataset — (XLSX) [file pcbi.1005396.s005.xlsx]

## Sheet: Summary
	This file contains the source data of the following publication:
	Metabolic Regulation is Sufficient for Global and Robust Coordination of Glucose Uptake, Catabolism, Energy Production and Growth in Escherichia coli
	by Pierre Millard, Kieran Smallbone, and Pedro Mendes
	We provide here the experimental data used for model validation, which were collected from 18 publications. All the data are gathered in the 'S2 Dataset' spreadsheet, with the reference of the original publication.
	All the experimental data were collected from wild type and mutant E. coli K-12 strains (MG1655 and its close derivatives JM101, BW25113, W3110 and TG1)
	grown under similar conditions (M9 minimal medium supplemented with glucose, in aerobic condition) and a broad range of experimental setups (chemostats, bioreactors, shake flasks or deep-well plates).
	These data were not used for model calibration.
	Users of the data should carefully read the original manuscript for detailed information before pursuing any analysis using this data.
	Failure to do so might result in erroneous interpretations and conclusions for which the authors of this study cannot be held responsible.
	For feedback, please contact: Pierre Millard (LISBP, INSA Toulouse, France, pierre.millard@insa-toulouse.fr)

## Sheet: S2 Dataset
	E. coli strain	mutant (wt: wild type)	condition	growth rate (h-1)	qGlc (mM/s)	BM yield (gDW/gGlc)	qO2 (mM/s)	TCA flux (% qGlc)	ref		ref	publication
	K-12 JM101	wt	batch (shake flask)	0.69	1.20841	0.497835			1		1	Fischer E, Sauer U. 2003a. Metabolic flux profiling of Escherichia coli mutants in central carbon metabolism using GC-MS. Eur J Biochem 270: 880-891. doi: 10.1046/j.1432-1033.2003.03448.x
	K-12 MG1655	zwf	batch (shake flask)	0.68	1.38104	0.429293			1		2	Fischer E, Sauer U. 2003b. A novel metabolic cycle catalyzes glucose oxidation and anaplerosis in hungry Escherichia coli. J Biol Chem 278: 46446-46451. doi: 10.1074/jbc.M307968200
	K-12 MG1655	fumA	batch (shake flask)	0.67	1.28688	0.45393			1		3	Fischer E, Zamboni N, Sauer U. 2004. High-throughput metabolic flux analysis based on gas chromatography-mass spectrometry derived 13C constraints. Anal Biochem 325: 308-316. doi: 10.1016/j.ab.2003.10.036
	K-12 MG1655	wt	batch (shake flask)	0.61	1.33396	0.398693			1		4	Fong SS, Nanchen A, Palsson BO, Sauer U. 2006. Latent pathway activation and increased pathway capacity enable Escherichia coli adaptation to loss of key metabolic enzymes. J Biol Chem 281: 8024-8033. doi: 10.1074/jbc.M510016200
	K-12 MG1655	pykAF	batch (shake flask)	0.6	1.27119	0.411523			1		5	Fuentes LG, Lara AR, Martinez LM, Ramirez OT, Martinez A, Bolivar F, Gosset G. 2013. Modification of glucose import capacity in Escherichia coli: physiologic consequences and utility for improving DNA vaccine production. Microb Cell Fact 12: 42. doi: 10.1186/1475-2859-12-42
	K-12 W3110	wt	batch (shake flask)	0.55	1.14564	0.418569			1		6	Hua Q, Yang C, Baba T, Mori H, Shimizu K. 2003. Responses of the central metabolism in Escherichia coli to phosphoglucose isomerase and glucose-6-phosphate dehydrogenase knockouts. J Bacteriol 185: 7053-7067. doi: 10.1128/JB.185.24.7053-7067.2003
	K-12 MG1655	sdhA/mdh	batch (shake flask)	0.5	1.02009	0.42735			1		7	Ishii N, Nakahigashi K, Baba T, Robert M, Soga T, Kanai A, Hirasawa T, Naba M, Hirai K, Hoque A, Ho PY, Kakazu Y, Sugawara K, Igarashi S, Harada S, Masuda T, Sugiyama N, Togashi T, Hasegawa M, Takai Y et al. 2007. Multiple high-throughput analyses monitor the response of E. coli to perturbations. Science 316: 593-597. doi: 10.1126/science.1132067
	K-12 MG1655	mae/pck	batch (shake flask)	0.41	0.894539	0.39961			1		8	Kayser A, Weber J, Hecht V, Rinas U. 2005. Metabolic flux analysis of Escherichia coli in glucose-limited continuous culture. I. Growth-rate-dependent metabolic efficiency at steady state. Microbiology 151: 693-706. doi: 10.1099/mic.0.27481-0
	K-12 MG1655	pgi	batch (shake flask)	0.17	0.392342	0.377778			1		9	Nanchen A, Schicker A, Sauer U. 2006. Nonlinear dependency of intracellular fluxes on growth rate in miniaturized continuous cultures of Escherichia coli. Appl Environ Microbiol 72: 1164-1172. doi: 10.1128/AEM.72.2.1164-1172.2006
	K-12 MG1655	pfkA	batch (shake flask)	0.08	0.219711	0.31746			1		10	Nanchen A, Schicker A, Revelles O, Sauer U. 2008. Cyclic AMP-dependent catabolite repression is the dominant control mechanism of metabolic fluxes under glucose limitation in Escherichia coli. J Bacteriol 190: 2323-2330. doi: 10.1128/JB.01353-07
	K-12 MG1655	wt	batch (bioreactor)	0.85	1.30257	0.568942	2.95041	0.385542	2		11	Perrenoud A, Sauer U. 2005. Impact of global transcriptional regulation by ArcA, ArcB, Cra, Crp, Cya, Fnr, and Mlc on glucose catabolism in Escherichia coli. J Bacteriol 187: 3171-3179. doi: 10.1128/JB.187.9.3171-3179.2005
	K-12 MG1655	wt	chemostat	0.12	0.360954	0.289855	1.36535	1.17391	2		12	Sauer U, Canonaco F, Heri S, Perrenoud A, Fischer E. 2004. The soluble and membrane-bound transhydrogenases UdhA and PntAB have divergent functions in NADPH metabolism of Escherichia coli. J Biol Chem 279: 6613-6619. doi: 10.1074/jbc.M311657200
	K-12 MG1655	wt	batch (bioreactor)	0.82	1.7263	0.414141			3		13	Schuetz R, Zamboni N, Zampieri M, Heinemann M, Sauer U. 2012. Multidimensional optimality of microbial metabolism. Science 336: 601-604. doi: 10.1126/science.1216882
	K-12 MG1655	wt	batch (shake flask)	0.65	1.11425	0.508607			3		14	Taymaz-Nikerel H, Borujeni AE, Verheijen PJ, Heijnen JJ, van Gulik WM. 2010. Genome-derived minimal metabolic models for Escherichia coli MG1655 with estimated in vivo respiratory ATP stoichiometry. Biotechnol Bioeng 107: 369-381. doi: 10.1002/bit.22802
	K-12 MG1655	wt	batch (deep-well plate)	0.61	1.25549	0.423611			3		15	Haverkorn van Rijsewijk BR, Nanchen A, Nallet S, Kleijn RJ, Sauer U. 2011. Large-scale 13C-flux analysis reveals distinct transcriptional control of respiratory and fermentative metabolism in Escherichia coli. Mol Syst Biol 7: 477. doi: 10.1038/msb.2011.9
	K-12 MG1655	ptaE1	batch (shake flask)	0.64	1.27184	0.438731		0.27	4		16	Varma A, Palsson BO. 1994. Stoichiometric flux balance models quantitatively predict growth and metabolic by-product secretion in wild-type Escherichia coli W3110. Appl Environ Microbiol 60: 3724-3731.
	K-12 MG1655	ptaE2	batch (shake flask)	0.66	1.07975	0.532932		0.36	4		17	Xu B, Jahic M, Enfors SO. 1999. Modeling of overflow metabolism in batch and fed-batch cultures of Escherichia coli. Biotechnol Prog 15: 81-90. doi: 10.1021/bp9801087
	K-12 MG1655	wt	batch (shake flask)	0.63	1.10235	0.498279		0.38	4		18	Millard P, Massou S, Wittmann C, Portais JC, Letisse F. 2014. Sampling of intracellular metabolites for stationary and non-stationary 13C metabolic flux analysis in Escherichia coli. Anal Biochem 465C: 38-49. doi: 10.1016/j.ab.2014.07.026
	K-12 MG1655	pta	batch (shake flask)	0.58	1.13625	0.445047		0.38	4
	K-12 MG1655	pgiE2	batch (shake flask)	0.53	0.740768	0.6238		0.42	4
	K-12 MG1655	pgiE1	batch (shake flask)	0.34	0.763367	0.388327		0.45	4
	K-12 MG1655	ppcE1	batch (shake flask)	0.55	1.02325	0.468631		0.51	4
	K-12 MG1655	ppc	batch (shake flask)	0.22	0.446983	0.429124		0.53	4
	K-12 MG1655	ppcE2	batch (shake flask)	0.56	0.989356	0.4935		0.54	4
	K-12 MG1655	pgi	batch (shake flask)	0.17	0.367887	0.40289		0.62	4
	K-12 MG1655	tpiE1	batch (shake flask)	0.51	0.989356	0.449438		0.69	4
	K-12 MG1655	tpiE2	batch (shake flask)	0.49	0.932859	0.457965		0.72	4
	K-12 MG1655	tpi	batch (shake flask)	0.18	0.413085	0.379914		0.99	4
	K-12 W3110	wt	batch (shake flask)	0.65	1.15959	0.488722			5
	K-12 W3110	ptsG	batch (shake flask)	0.51	0.915463	0.485714			5
	K-12 W3110	ptsG/galP	batch (shake flask)	0.49	1.03753	0.411765			5
	K-12 W3110	ptsG/mglABC	batch (shake flask)	0.48	0.889307	0.470588			5
	K-12 W3110	ptsG/bglF	batch (shake flask)	0.43	0.924182	0.40566			5
	K-12 W3110	ptsG/nagE	batch (shake flask)	0.41	0.60159	0.594203			5
	K-12 W3110	ptsG/manX	batch (shake flask)	0.36	0.566715	0.553846			5
	K-12 W3110	ptsG/manX/malX	batch (shake flask)	0.32	0.505685	0.551724			5
	K-12 W3110	ptsG/manX/mglABC	batch (shake flask)	0.31	0.592872	0.455882			5
	K-12 W3110	ptsG/manX/galP	batch (shake flask)	0.29	0.488247	0.517857			5
	K-12 W3110	ptsG/manX/bglF	batch (shake flask)	0.29	0.575434	0.439394			5
	K-12 W3110	ptsG/manX/nagE	batch (shake flask)	0.28	0.488247	0.5			5
	K-12 W3110	ptsHI-crr	batch (shake flask)	0.25	0.427216	0.510204			5
	K-12 W3110	ptsG/malX	batch (shake flask)	0.23	0.444654	0.45098			5
	K-12 W3110	ptsHI-crr/mglABC	batch (shake flask)	0.2	0.278998	0.625			5
	K-12 W3110	ptsHI-crr/galP	batch (shake flask)	0.18	0.278998	0.5625			5
	K-12 W3110	pgi	chemostat	0.1	0.204018	0.42735	0.612053		6
	K-12 W3110	zwf	chemostat	0.1	0.219711	0.396825	0.580665		6
	K-12 W3110	wt	chemostat	0.1	0.219711	0.396825	0.627746		6
	K-12 BW25113	galM	chemostat	0.2	0.477087	0.365497	2.03723	0.87	7
	K-12 BW25113	glk	chemostat	0.2	0.492781	0.353857	0.853735	0.98	7
	K-12 BW25113	pgm	chemostat	0.2	0.480226	0.363108	0.908663	0.93	7
	K-12 BW25113	pgi	chemostat	0.2	0.428437	0.407	0.698368	0.67	7
	K-12 BW25113	pfkA	chemostat	0.2	0.426868	0.408497	1.50031	0.82	7
	K-12 BW25113	pfkB	chemostat	0.2	0.4457	0.391236	0.91494	0.76	7
	K-12 BW25113	fbp	chemostat	0.2	0.423729	0.411523	0.94162	0.82	7
	K-12 BW25113	fbaB	chemostat	0.2	0.433145	0.402576	1.26805	0.8	7
	K-12 BW25113	gapC	chemostat	0.2	0.46924	0.371609	1.0656	0.85	7
	K-12 BW25113	gpmA	chemostat	0.2	0.423729	0.411523	1.05304	0.8	7
	K-12 BW25113	gpmB	chemostat	0.2	0.522599	0.333667	0.79253	1.04	7
	K-12 BW25113	pykA	chemostat	0.2	0.442561	0.394011	1.12524	0.83	7
	K-12 BW25113	pykF	chemostat	0.2	0.439422	0.396825	0.951036	0.73	7
	K-12 BW25113	ppsA	chemostat	0.2	0.47081	0.37037	1.56152	0.87	7
	K-12 BW25113	zwf	chemostat	0.2	0.499058	0.349406	1.37476	1.03	7
	K-12 BW25113	pgl	chemostat	0.2	0.527307	0.330688	1.86284	0.88	7
	K-12 BW25113	gnd	chemostat	0.2	0.458255	0.380518	0.943189	1.08	7
	K-12 BW25113	rpe	chemostat	0.2	0.56968	0.306091	1.26177	1.11	7
	K-12 BW25113	rpiA	chemostat	0.2	0.499058	0.349406	0.473949	0.99	7
	K-12 BW25113	rpiB	chemostat	0.2	0.651287	0.267738	2.03566	1.1	7
	K-12 BW25113	tktB	chemostat	0.2	0.466102	0.374111	1.41243	0.92	7
	K-12 BW25113	talA	chemostat	0.2	0.439422	0.396825	1.9162	0.86	7
	K-12 BW25113	talB	chemostat	0.2	0.461394	0.377929	0.533584	0.91	7
	K-12 BW25113	wt	chemostat	0.1	0.259412	0.336094	0.345261	0.82	7
	K-12 BW25113	wt	chemostat	0.4	0.678621	0.513906	1.50188	0.7	7
	K-12 BW25113	wt	chemostat	0.5	0.857152	0.508585	2.04802	0.72	7
	K-12 BW25113	wt	chemostat	0.2	0.478621	0.364325	0.466353	1.02	7
	K-12 BW25113	wt	chemostat	0.2	0.431164	0.404426	1.04206	0.83	7
	K-12 BW25113	wt	chemostat	0.2	0.408695	0.426661	1.51758	0.86	7
	K-12 BW25113	wt	chemostat	0.2	0.56968	0.306091	1.26177	1.11	7
	K-12 TG1	wt	chemostat	0.397	0.630362	0.549101	1.29129	0.337656	8
	K-12 TG1	wt	chemostat	0.388	0.560612	0.603421	1.19566	0.358861	8
	K-12 TG1	wt	chemostat	0.375	0.557997	0.585938	1.18438	0.408304	8
	K-12 TG1	wt	chemostat	0.347	0.527481	0.573554	1.18732	0.469568	8
	K-12 TG1	wt	chemostat	0.28	0.441166	0.55336	1.08679	0.517995	8
	K-12 TG1	wt	chemostat	0.265	0.437679	0.527888	0.970064	0.519217	8
	K-12 TG1	wt	chemostat	0.3	0.472554	0.553506	1.16329	0.522644	8
	K-12 TG1	wt	chemostat	0.203	0.326951	0.541333	0.86168	0.547633	8
	K-12 TG1	wt	chemostat	0.17	0.283358	0.523077	0.840101	0.563024	8
	K-12 TG1	wt	chemostat	0.15	0.250227	0.522648	0.576252	0.612506	8
	K-12 TG1	wt	chemostat	0.134	0.220583	0.529644	0.534075	0.630186	8
	K-12 TG1	wt	chemostat	0.066	0.114215	0.503817	0.279543	0.679801	8
	K-12 TG1	wt	chemostat	0.044	0.0758527	0.505747	0.214316	0.71516	8
	K-12 MG1655	wt	chemostat	0.186678				0.544993	9
	K-12 MG1655	wt	chemostat	0.084583				0.644631	9
	K-12 MG1655	wt	chemostat	0.0911276				0.754255	9
	K-12 MG1655	wt	chemostat	0.112713				0.757881	9
	K-12 MG1655	wt	chemostat	0.0911328				0.762385	9
	K-12 MG1655	wt	chemostat	0.313437				0.765997	9
	K-12 MG1655	wt	chemostat	0.0559048				0.799687	9
	K-12 MG1655	wt	chemostat	0.28545				0.876323	9
	K-12 MG1655	wt	chemostat	0.407797				0.947008	9
	K-12 MG1655	wt	chemostat	0.39845				0.955328	9
	K-12 MG1655	wt	chemostat	0.0446736				1.23895	9
	K-12 MG1655	wt	chemostat	0.0490859				1.38926	9
	K-12 MG1655	wt	chemostat	0.399	0.886692	0.39233			9
	K-12 MG1655	wt	chemostat	0.314	0.720339	0.380053			9
	K-12 MG1655	wt	chemostat	0.314	0.720339	0.380053			9
	K-12 MG1655	wt	chemostat	0.286	0.662272	0.376514			9
	K-12 MG1655	wt	chemostat	0.286	0.662272	0.376514			9
	K-12 MG1655	wt	chemostat	0.187	0.439422	0.371032			9
	K-12 MG1655	wt	chemostat	0.187	0.439422	0.371032			9
	K-12 MG1655	wt	chemostat	0.114	0.310734	0.319865			9
	K-12 MG1655	wt	chemostat	0.114	0.311	0.319592			9
	K-12 MG1655	wt	chemostat	0.092	0.282486	0.283951			9
	K-12 MG1655	wt	chemostat	0.092	0.282486	0.283951			9
	K-12 MG1655	wt	chemostat	0.085	0.262084	0.282768			9
	K-12 MG1655	wt	chemostat	0.085	0.262084	0.282768			9
	K-12 MG1655	wt	chemostat	0.056	0.1742	0.28028			9
	K-12 MG1655	wt	chemostat	0.048	0.182046	0.229885			9
	K-12 MG1655	wt	chemostat	0.044	0.141243	0.271605			9
	K-12 BW25113	crp	chemostat	0.1	0.125549	0.694444		0.77	10
	K-12 BW25113	mlc	chemostat	0.1	0.17263	0.50505		0.83	10
	K-12 BW25113	cya	chemostat	0.1	0.156937	0.555556		0.88	10
	K-12 BW25113	cra	chemostat	0.1	0.188324	0.462963		0.91	10
	K-12 BW25113	wt	chemostat	0.1	0.17263	0.50505		0.95	10
	K-12 BW25113	wt	chemostat	0.1	0.17263	0.50505		0.95	10
	K-12 BW25113	hns	chemostat	0.1	0.251099	0.347222		1.01	10
	K-12 BW25113	wt	batch (shake flask)	0.65	1.19272	0.475146			11
	K-12 BW25113	cra	batch (shake flask)	0.65	1.27119	0.445816			11
	K-12 BW25113	arcB	batch (shake flask)	0.61	1.16133	0.457958			11
	K-12 BW25113	fnr	batch (shake flask)	0.61	1.20841	0.440115			11
	K-12 BW25113	mlc	batch (shake flask)	0.6	1.11425	0.469484			11
	K-12 BW25113	arcA	batch (shake flask)	0.6	1.12994	0.462963			11
	K-12 BW25113	cya	batch (shake flask)	0.27	0.423729	0.555556			11
	K-12 BW25113	crp	batch (shake flask)	0.25	0.392342	0.555556			11
	K-12 MG1655	udhA/pntAB	batch (shake flask)	0.52	1.00439	0.451389		0.25	12
	K-12 MG1655	wt	batch (shake flask)	0.67	1.17702	0.496296		0.3	12
	K-12 MG1655	zwf/edd/eda	batch (shake flask)	0.52	1.05148	0.431177		0.64	12
	K-12 MG1655	pgi	batch (shake flask)	0.18	0.455116	0.344828		0.85	12
	K-12 BW25113	SS 19 2	batch	0.85	1.40929	0.52586		0.28	13
	K-12 BW25113	wt	batch	0.79	1.30885	0.526246		0.33	13
	K-12 BW25113	SS 20 3	batch	0.95	1.47991	0.55968		0.35	13
	K-12 BW25113	SS 19 3	batch	0.68	1.00439	0.590278		0.35	13
	K-12 BW25113	FS 18 2	batch	0.59	0.860013	0.598135		0.35	13
	K-12 BW25113	SS 18 2	batch	0.87	1.42969	0.530553		0.37	13
	K-12 BW25113	SS 20 5	batch	0.81	1.31356	0.537634		0.37	13
	K-12 BW25113	SS 18 3	batch	0.93	1.629	0.497752		0.38	13
	K-12 BW25113	FS 19 1	batch	0.82	1.36692	0.523026		0.38	13
	K-12 BW25113	SS 20 1	batch	0.86	1.13465	0.660827		0.4	13
	K-12 BW25113	SS 18 5	batch	0.83	1.39517	0.518685		0.41	13
	K-12 BW25113	FS 19 2	batch	0.55	0.910232	0.52682		0.44	13
	K-12 BW25113	FS 18 3	batch	0.48	0.921218	0.454287		0.61	13
	K-12 BW25113	FS 20 2	batch	0.54	0.885122	0.531915		0.68	13
	K-12 BW25113	FS 20 5	batch	0.62	1.05618	0.511805		0.72	13
	K-12 BW25113	FS 20 1	batch	0.58	0.987131	0.512277		0.73	13
	K-12 MG1655	wt	chemostat	0.314	0.633176	0.432371	1.43067		14
	K-12 MG1655	wt	chemostat	0.102	0.207	0.429617	0.595903		14
	K-12 MG1655	wt	chemostat	0.102	0.226956	0.391842	0.628712		14
	K-12 MG1655	wt	chemostat	0.1	0.219853	0.39657	0.599962		14
	K-12 MG1655	wt	chemostat	0.099	0.220529	0.3914	0.656785		14
	K-12 MG1655	wt	chemostat	0.049	0.114932	0.371711	0.415759		14
	K-12 MG1655	wt	chemostat	0.025	0.0725853	0.300292	0.288379		14
	K-12 BW25113	wt	batch (deep-well plate)	0.6	1.2806	0.41		0.264706	15
	K-12 BW25113	alsR	batch (deep-well plate)	0.54	1.27276	0.37		0.2873	15
	K-12 BW25113	appY	batch (deep-well plate)	0.55	1.21469	0.4		0.24677	15
	K-12 BW25113	arcA	batch (deep-well plate)	0.56	1.14564	0.43		0.372603	15
	K-12 BW25113	arcB	batch (deep-well plate)	0.56	1.15505	0.42		0.3125	15
	K-12 BW25113	argR	batch (deep-well plate)	0.46	1.07815	0.38		0.272198	15
	K-12 BW25113	ascG	batch (deep-well plate)	0.53	1.1425	0.41		0.240385	15
	K-12 BW25113	basR	batch (deep-well plate)	0.52	1.1221	0.41		0.267133	15
	K-12 BW25113	bolA	batch (deep-well plate)	0.53	1.11739	0.42		0.238764	15
	K-12 BW25113	chpB	batch (deep-well plate)	0.51	1.08286	0.41		0.253623	15
	K-12 BW25113	cpxR	batch (deep-well plate)	0.54	1.23352	0.39		0.248092	15
	K-12 BW25113	cra	batch (deep-well plate)	0.54	1.26491	0.38		0.203474	15
	K-12 BW25113	creB	batch (deep-well plate)	0.54	1.15662	0.41		0.265943	15
	K-12 BW25113	crl	batch (deep-well plate)	0.46	0.993409	0.41		0.2891	15
	K-12 BW25113	crp	batch (deep-well plate)	0.32	0.827056	0.34		0.239089	15
	K-12 BW25113	csgD	batch (deep-well plate)	0.55	1.17389	0.41		0.244652	15
	K-12 BW25113	cspA	batch (deep-well plate)	0.55	1.11896	0.42		0.281907	15
	K-12 BW25113	cysB	batch (deep-well plate)	0.47	1.04834	0.34		0.23503	15
	K-12 BW25113	cytR	batch (deep-well plate)	0.55	1.08286	0.45		0.294203	15
	K-12 BW25113	dcuR	batch (deep-well plate)	0.57	1.17546	0.42		0.236315	15
	K-12 BW25113	evgA	batch (deep-well plate)	0.59	1.43283	0.36		0.24644	15
	K-12 BW25113	fadR	batch (deep-well plate)	0.54	1.16761	0.41		0.241935	15
	K-12 BW25113	fhlA	batch (deep-well plate)	0.58	1.28688	0.39		0.240244	15
	K-12 BW25113	fis	batch (deep-well plate)	0.66	1.38104	0.42		0.225	15
	K-12 BW25113	flhD	batch (deep-well plate)	0.52	1.11582	0.42		0.243319	15
	K-12 BW25113	fliZ	batch (deep-well plate)	0.51	1.1064	0.41		0.246809	15
	K-12 BW25113	fnr	batch (deep-well plate)	0.55	1.14721	0.42		0.26539	15
	K-12 BW25113	frvR	batch (deep-well plate)	0.55	1.13151	0.42		0.276006	15
	K-12 BW25113	fur	batch (deep-well plate)	0.47	1.02166	0.38		0.211982	15
	K-12 BW25113	gadE	batch (deep-well plate)	0.56	1.40458	0.34		0.282682	15
	K-12 BW25113	gadW	batch (deep-well plate)	0.54	1.2194	0.4		0.241956	15
	K-12 BW25113	gadX	batch (deep-well plate)	0.54	1.25392	0.38		0.254068	15
	K-12 BW25113	gcvA	batch (deep-well plate)	0.52	1.07345	0.43		0.236842	15
	K-12 BW25113	glcC	batch (deep-well plate)	0.54	1.2963	0.36		0.217918	15
	K-12 BW25113	glpR	batch (deep-well plate)	0.4	0.747018	0.46		0.237395	15
	K-12 BW25113	hdfR	batch (deep-well plate)	0.49	1.27589	0.33		0.232472	15
	K-12 BW25113	hns	batch (deep-well plate)	0.44	0.801946	0.48		0.277886	15
	K-12 BW25113	iclR	batch (deep-well plate)	0.5	1.27746	0.35		0.287469	15
	K-12 BW25113	idnR	batch (deep-well plate)	0.55	1.10326	0.44		0.238976	15
	K-12 BW25113	iHF A	batch (deep-well plate)	0.44	1.01224	0.39		0.350388	15
	K-12 BW25113	iHF B	batch (deep-well plate)	0.55	1.20213	0.4		0.469974	15
	K-12 BW25113	kdgR	batch (deep-well plate)	0.55	1.00282	0.49		0.262911	15
	K-12 BW25113	lldR	batch (deep-well plate)	0.57	1.30571	0.38		0.257212	15
	K-12 BW25113	lrhA	batch (deep-well plate)	0.49	1.13622	0.38		0.223757	15
	K-12 BW25113	lrp	batch (deep-well plate)	0.45	0.86629	0.45		0.266304	15
	K-12 BW25113	marA	batch (deep-well plate)	0.56	1.21155	0.41		0.266839	15
	K-12 BW25113	marR	batch (deep-well plate)	0.55	1.27119	0.38		0.250617	15
	K-12 BW25113	mlc	batch (deep-well plate)	0.53	1.05304	0.44		0.268256	15
	K-12 BW25113	modE	batch (deep-well plate)	0.56	1.30257	0.37		0.26506	15
	K-12 BW25113	nagC	batch (deep-well plate)	0.55	1.13465	0.42		0.222683	15
	K-12 BW25113	narL	batch (deep-well plate)	0.55	1.09542	0.44		0.239255	15
	K-12 BW25113	narP	batch (deep-well plate)	0.54	1.22567	0.38		0.257362	15
	K-12 BW25113	nsrR	batch (deep-well plate)	0.5	1.1629	0.38		0.298246	15
	K-12 BW25113	ntrC	batch (deep-well plate)	0.57	1.21626	0.41		0.286452	15
	K-12 BW25113	ogrK	batch (deep-well plate)	0.49	1.16447	0.37		0.237197	15
	K-12 BW25113	ompR	batch (deep-well plate)	0.55	1.26962	0.38		0.280593	15
	K-12 BW25113	oxyR	batch (deep-well plate)	0.53	1.1833	0.39		0.266578	15
	K-12 BW25113	pdhR	batch (deep-well plate)	0.52	1.24451	0.36		0.380832	15
	K-12 BW25113	perR	batch (deep-well plate)	0.5	1.10326	0.41		0.254623	15
	K-12 BW25113	phoB	batch (deep-well plate)	0.5	1.00126	0.45		0.244514	15
	K-12 BW25113	prpR	batch (deep-well plate)	0.52	1.20056	0.38		0.300654	15
	K-12 BW25113	pspC	batch (deep-well plate)	0.51	1.14721	0.4		0.269494	15
	K-12 BW25113	purR	batch (deep-well plate)	0.54	1.21312	0.39		0.221216	15
	K-12 BW25113	qseB	batch (deep-well plate)	0.55	1.24765	0.39		0.197484	15
	K-12 BW25113	rcsA	batch (deep-well plate)	0.59	1.38889	0.37		0.284746	15
	K-12 BW25113	rcsB	batch (deep-well plate)	0.51	1.07972	0.42		0.265988	15
	K-12 BW25113	rob	batch (deep-well plate)	0.53	1.04206	0.44		0.256024	15
	K-12 BW25113	rutR	batch (deep-well plate)	0.5	1.27119	0.34		0.265432	15
	K-12 BW25113	sdiA	batch (deep-well plate)	0.53	1.13151	0.42		0.237171	15
	K-12 BW25113	soxR	batch (deep-well plate)	0.52	1.07345	0.43		0.241228	15
	K-12 BW25113	soxS	batch (deep-well plate)	0.54	1.16447	0.41		0.253369	15
	K-12 BW25113	sspA	batch (deep-well plate)	0.5	1.20684	0.36		0.241873	15
	K-12 BW25113	tdcA	batch (deep-well plate)	0.55	1.17702	0.41		0.249333	15
	K-12 BW25113	tdcR	batch (deep-well plate)	0.55	1.2963	0.37		0.246973	15
	K-12 BW25113	torR	batch (deep-well plate)	0.58	1.21469	0.42		0.276486	15
	K-12 BW25113	uspA	batch (deep-well plate)	0.56	1.10169	0.45		0.266382	15
	K-12 BW25113	uvrY	batch (deep-well plate)	0.48	1.05618	0.41		0.240713	15
	K-12 BW25113	uxuR	batch (deep-well plate)	0.51	1.09856	0.41		0.238571	15
	K-12 BW25113	ybhD	batch (deep-well plate)	0.52	1.07345	0.41		0.23538	15
	K-12 BW25113	ydeO	batch (deep-well plate)	0.53	1.24922	0.37		0.241206	15
	K-12 BW25113	ydjF	batch (deep-well plate)	0.51	1.09071	0.42		0.231655	15
	K-12 BW25113	yfhA	batch (deep-well plate)	0.55	1.08757	0.44		0.25974	15
	K-12 BW25113	elbB	batch (deep-well plate)	0.54	1.20527	0.39		0.255208	15
	K-12 BW25113	fecI	batch (deep-well plate)	0.51	1.11425	0.41		0.266197	15
	K-12 BW25113	flgM	batch (deep-well plate)	0.5	1.3779	0.32		0.193622	15
	K-12 BW25113	fliA	batch (deep-well plate)	0.54	1.16604	0.41		0.274563	15
	K-12 BW25113	rpoD	batch (deep-well plate)	0.51	1.03735	0.44		0.249622	15
	K-12 BW25113	rpoN	batch (deep-well plate)	0.35	0.646579	0.39		0.223301	15
	K-12 BW25113	rpoS	batch (deep-well plate)	0.56	1.18487	0.43		0.238411	15
	K-12 BW25113	rsd	batch (deep-well plate)	0.52	1.19272	0.38		0.253947	15
	K-12 BW25113	rseA	batch (deep-well plate)	0.53	0.987131	0.47		0.246423	15
	K-12 BW25113	rseB	batch (deep-well plate)	0.54	0.976146	0.49		0.262058	15
	K-12 BW25113	pgi	batch (deep-well plate)	0.32	0.629316	0.44		0.189526	15
	K-12 BW25113	zwf	batch (deep-well plate)	0.44	0.996547	0.39		0.286614	15
	K-12 BW25113	sdhC	batch (deep-well plate)	0.53	1.38104	0.29		0.0977273	15
	K-12 W3110	wt	chemostat	0.693273	1.39004	0.434838	2.54387		16
	K-12 W3110	wt	chemostat	0.623666	1.34226	0.405104	2.33148		16
	K-12 W3110	wt	chemostat	0.50051	1.08025	0.403962	2.23797		16
	K-12 W3110	wt	chemostat	0.50033	1.12398	0.388107	2.0243		16
	K-12 W3110	wt	chemostat	0.44721	1.04062	0.374687	2.65155		16
	K-12 W3110	wt	chemostat	0.391381	0.921066	0.370477	1.9379		16
	K-12 W3110	wt	chemostat	0.353312	0.804025	0.383125	1.70283		16
	K-12 W3110	wt	chemostat	0.271144	0.643243	0.367516	1.56435		16
	K-12 W3110	wt	chemostat	0.248973	0.577486	0.375892	1.46898		16
	K-12 W3110	wt	chemostat	0.191964	0.504855	0.331516	1.22689		16
	K-12 W3110	wt	batch (bioreactor)	0.55	1.17702	0.407408	2.06058		17
	K-12 MG1655	wt	batch (shake flask)	0.65	1.23	0.460744		0.61	18
