# Supplementary material for: Metabolic regulation is sufficient for global and robust coordination of glucose uptake, catabolism, energy production and growth in Escherichia coli
Source: PLoS Comput Biol. 2017 Feb 10;13(2):e1005396. doi: 10.1371/journal.pcbi.1005396 (PMC5328398; doi:10.1371/journal.pcbi.1005396)
Supplement: S1 Code — (ZIP) [file pcbi.1005396.s006.zip]

Archive with 15 entries (13 files):
- ecoli_K_model/
- ecoli_K_model/compile.R
- ecoli_K_model/Flux_cal.f
- ecoli_K_model/Parameters.R
- ecoli_K_model/ThEcoli.f
- ecoli_K_model/ThEcoli_ss.f
- ecoli_S_model/
- ecoli_S_model/ecoli_S_model.xml
- fun.R
- license.txt
- load_S_samples.R
- readme.txt
- run_calculations.R
- sample_K_model.R
- sample_S_model.m
