# Supplementary material for: Metabolic regulation is sufficient for global and robust coordination of glucose uptake, catabolism, energy production and growth in Escherichia coli
Source: PLoS Comput Biol. 2017 Feb 10;13(2):e1005396. doi: 10.1371/journal.pcbi.1005396 (PMC5328398; doi:10.1371/journal.pcbi.1005396)
Supplement: S1 Code — (ZIP) [file pcbi.1005396.s006.zip › ecoli_K_model/compile.R]

# Kinetic model of E. coli metabolism - compile FORTRAN libraries
#
# author: millard@insa-toulouse.fr
#
# copyright MCISB, 2013
# copyright INRA, 2013


#################################
### COMPILE FORTRAN LIBRARIES ###
#################################

### Clean everything
#rm(list=ls(all=TRUE))

### Set directory
#setwd("D:/Users/millard/code/model/src")

# model with dGLCx/dt != 0
#system("cpp -P ThEcoli.fc > ThEcoli.f")
#system("rm -f ThEcoli.*o")
system("R CMD SHLIB ThEcoli.f")

# model with dGLCx/dt = 0
#system("cpp -P ThEcoli_ss.fc > ThEcoli_ss.f")
#system("rm -f ThEcoli_ss.*o")
system("R CMD SHLIB ThEcoli_ss.f")

# calculate fluxes
#system("cpp -P Flux_cal.fc > Flux_cal.f")
#system("rm -f Flux_cal.*o")
system("R CMD SHLIB Flux_cal.f")
