# Supplementary material for: Metabolic regulation is sufficient for global and robust coordination of glucose uptake, catabolism, energy production and growth in Escherichia coli
Source: PLoS Comput Biol. 2017 Feb 10;13(2):e1005396. doi: 10.1371/journal.pcbi.1005396 (PMC5328398; doi:10.1371/journal.pcbi.1005396)
Supplement: S1 Code — (ZIP) [file pcbi.1005396.s006.zip › ecoli_K_model/Parameters.R]

# flux names (ordered as in the flux_cal Fortran library)
fn=c("v_PGI",
"v_PFK",
"v_FBA",
"v_TPI",
"v_GDH",
"v_PGK",
"v_GPM",
"v_ENO",
"v_PYK",
"v_ZWF",
"v_PGL",
"v_GND",
"v_RPE",
"v_RPI",
"v_X5P_GAP_TKT",
"v_F6P_E4P_TKT",
"v_S7P_R5P_TKT",
"v_F6P_GAP_TAL",
"v_S7P_E4P_TAL",
"v_FBP",
"v_PPC",
"v_PCK",
"v_PPS",
"v_MAD",
"v_PDH",
"v_GLT",
"v_ACN_1",
"v_ACN_2",
"v_ICD",
"v_LPD",
"v_SK",
"v_SDH",
"v_FUMA",
"v_MQO",
"v_MDH",
"v_ACEA",
"v_ACEB",
"v_ACEK_1",
"v_ACEK_2",
"v_EDD",
"v_EDA",
"v_NDHI",
"v_NDHII",
"v_NADPH_req",
"v_SQR",
"v_PNT",
"v_CYTBO",
"v_ADK",
"v_ATP_SYN",
"v_CYA",
"v_ATP_NGAM",
"v_DOS",
"v_ACK",
"v_ACS",
"v_PTA",
"v_PTS_0",
"v_PTS_4",
"v_GLC_feed",
"v_ACE_OUT",
"v_XCH_PYR",
"v_XCH_SUC",
"v_PTS_1",
"v_PTS_2",
"v_PTS_3",
"v_XCH_GLC",
"v_XCH_ACE",
"v_XCH_P",
"v_PIT",
"v_GROWTH")


# initial values of species concentrations for ODE calculation
yini <- c(
ACCOA=0.1548173764,
ACEx=0.0001867971552,
ACO=0.03214729264,
ACP=0.01439535857,
ADP=0.5984544755,
AKG=0.598554801,
AMP=0.1863187692,
ASP=1.17,
ATP=2.572433084,
BPG=0.06542590303,
CAMP=0.9226938341,
CIT=0.08952657967,
COA=0.5,
CYS=0.085,
DAP=0.4370790627,
E4P=0.1312729259,
ei=0.0003340731108,
eiia=0.01420212422,
eiiaP=0.4805682755,
eiicb=4.719106217e-05,
eiicbP=0.0003426212993,
eiP=0.006381102662,
F6P=0.2617121176,
FDP=0.281787796,
FUM=0.2130709631,
G6P=0.8608922585,
GAP=0.117179227,
GL6P=0.0032650871,
GLCx=0.005266615038,
GLX=0.008806748375,
HCO3=1.4,
hpr=0.000191215565,
hprP=0.005250808044,
icd=0.0005426986032,
icdP=0.05145730192,
ICIT=0.1057707819,
KDPG=0.08685627382,
MAL=1.031918532,
MG=1,
MN=0.3,
NAD=1.411601623,
NADH=0.1583983774,
NADP=0.1679743771,
NADPH=0.08902562252,
OAA=0.127903075,
P=9.762437893,
PEP=0.9971207428,
PGA2=0.3784427564,
PGA3=0.6965408824,
PGN=0.1317347423,
PYR=0.2369229285,
PYRx=0,
Q=0.3261685192,
QH2=0.6738314804,
R5P=0.1068733821,
RU5P=0.3419353507,
S7P=0.1420394169,
SUC=0.2161898471,
SUCCOA=0.0411139226,
SUCx=0,
tal=0.002781317101,
talC3=0.05721868286,
tkt=0.01382962037,
tktC2=0.05617037954,
X5P=0.5061562333,
Px=10,
Pp=9.999693539,
GLCp=0.00403337107,
ACEp=0.0001867971552,
ACE=0.0001867971552,
Hc=3.16227766e-05,
Hp=5.374238012e-05,
FAD=0.2539299953,
FADH2=0.7460700048,
O2=0.21,
FEED=0.23
)


# all parameters
params=c(
v_FEED=0.23,
v_PGI_Keq=0.36,
v_PGI_KmF6P=0.147,
v_PGI_KmG6P=0.28,
v_PGI_KmPEP=1.999,
v_PGI_KmPGN=0.515958,
v_PGI_Vmax=2.32456,
v_PFK_KefrADP=0.0735264,
v_PFK_KefrPEP=19.98,
v_PFK_KeftADP=9.009,
v_PFK_KeftPEP=0.26026,
v_PFK_Keq=1998,
v_PFK_KirADP=54.945,
v_PFK_KirATP=0.000024975,
v_PFK_KirF6P=1.84615,
v_PFK_KirFDP=0.045954,
v_PFK_KitADP=80.08,
v_PFK_KitATP=0.014014,
v_PFK_KitF6P=0.00856856,
v_PFK_KitFDP=50.5505,
v_PFK_KmrADP=0.690009,
v_PFK_KmrATPMg=8.12187E-05,
v_PFK_KmrF6P=2.05205E-05,
v_PFK_KmrFDP=10.01,
v_PFK_KmtADP=2.002,
v_PFK_KmtATPMg=3.34334,
v_PFK_KmtF6P=32.967,
v_PFK_KmtFDP=9.99,
v_PFK_L0=14.0851,
v_PFK_Vmax=0.185253,
v_PFK_Wr=0.0237041,
v_PFK_Wt=0.146735,
v_PFK_n=4,
v_FBA_Keq=0.18981,
v_FBA_KmDAP=0.13001,
v_FBA_KmFDP=0.12012,
v_FBA_KmGAP=0.13001,
v_FBA_KmPEP=0.5,
v_FBA_Vmax=21.6978,
v_TPI_Keq=0.270203,
v_TPI_KmDAP=0.01,
v_TPI_KmGAP=1.89301,
v_TPI_Vmax=24.1843,
v_GDH_Keq=20,
v_GDH_KmBPG=0.2,
v_GDH_KmGAP=2.47265,
v_GDH_KmNAD=0.0110454,
v_GDH_KmNADH=3.69797,
v_GDH_KmP=0.017,
v_GDH_Vmax=8.66573,
v_PGK_Keq=99.9925,
v_PGK_KmADPMg=0.085416,
v_PGK_KmATPMg=3.47737,
v_PGK_KmBPG=0.0113296,
v_PGK_KmPGA3=2.45722,
v_PGK_Vmax=16.1089,
v_GPM_Keq=0.565818,
v_GPM_KmPGA2=1.9153,
v_GPM_KmPGA3=0.115,
v_GPM_Vmax=10.9934,
v_ENO_Keq=2.999,
v_ENO_KmPEP=0.1,
v_ENO_KmPGA2=0.1,
v_ENO_Vmax=11.7189,
v_PYK_KefrFDP=0.449149,
v_PYK_KefrG6P=0.158746,
v_PYK_KefrGL6P=0.150482,
v_PYK_KefrR5P=9.33254,
v_PYK_KefrRU5P=1.53591,
v_PYK_KefrS7P=0.0785955,
v_PYK_KefrX5P=0.677374,
v_PYK_KeftATP=3.69117,
v_PYK_KeftSUCCOA=8.26406,
v_PYK_KirADP=0.517585,
v_PYK_KirATP=96.0333,
v_PYK_KirPEP=0.181056,
v_PYK_KirPYR=15.1403,
v_PYK_KirPyrATP=230.781,
v_PYK_KitADP=0.224911,
v_PYK_KitATP=0.039564,
v_PYK_KitPEP=0.465672,
v_PYK_KitPYR=0.2499,
v_PYK_KitPyrATP=11.3691,
v_PYK_KmrADPMg=0.326144,
v_PYK_KmrPEP=5.56368E-07,
v_PYK_KmtADPMg=0.054678,
v_PYK_KmtPEP=0.11475,
v_PYK_L0=50.4818,
v_PYK_Vmax=0.74716,
v_PYK_n=4,
v_ZWF_KdG6P=0.192,
v_ZWF_KdGL6P=0.02,
v_ZWF_Keq=60000000000,
v_ZWF_KmG6P=0.118525,
v_ZWF_KmGL6P=0.328629,
v_ZWF_KmNADP=0.0274,
v_ZWF_KmNADPH=0.0168,
v_ZWF_Vmax=0.2658,
v_PGL_Keq=42.7572,
v_PGL_KiG6P=2.0001,
v_PGL_KmGL6P=0.022977,
v_PGL_KmPGN=9.99,
v_PGL_Vmax=11.5967,
v_GND_KdHCO3=58.8951,
v_GND_KdHCO3NADPH=9.7257,
v_GND_KdNADP=0.116989,
v_GND_KdNADPH=0.00340034,
v_GND_KdRu5P=0.0440044,
v_GND_KefATP=0.0650065,
v_GND_KefFbP=0.0129987,
v_GND_KefNADPATP=0.139986,
v_GND_KefNADPFbP=0.00519948,
v_GND_Keq=49.962,
v_GND_KmHCO3=6.41899,
v_GND_KmNADP=0.049,
v_GND_KmNADPH=68.3828,
v_GND_KmPGN=0.093,
v_GND_KmRU5P=45.1977,
v_GND_Vmax=4.08105,
v_RPE_Keq=1.5015,
v_RPE_KmRU5P=0.872522,
v_RPE_KmX5P=0.893607,
v_RPE_Vmax=6.00103,
v_RPI_Keq=0.330093,
v_RPI_KmE4P=0.67067,
v_RPI_KmR5P=3.09715,
v_RPI_KmRU5P=4.40263,
v_RPI_Vmax=8,
v_X5P_GAP_TKT_Keq=1.001,
v_X5P_GAP_TKT_kcat=40,
v_F6P_E4P_TKT_Keq=0.5005,
v_F6P_E4P_TKT_kcat=40.0002,
v_S7P_R5P_TKT_Keq=0.33033,
v_S7P_R5P_TKT_kcat=199.979,
v_F6P_GAP_TAL_Keq=0.11011,
v_F6P_GAP_TAL_kcat=119.992,
v_S7P_E4P_TAL_Keq=26.6266,
v_S7P_E4P_TAL_kcat=99.9991,
v_FBP_KirAMP=0.00122122,
v_FBP_KirAMPFDP=0.256256,
v_FBP_KirF6P=1.12112,
v_FBP_KirF6PMg=0.384615,
v_FBP_KirFDP=1.35327,
v_FBP_KirFDPMg=0.75924,
v_FBP_KirFDPMgMg=0.356356,
v_FBP_KirP=3.16316,
v_FBP_KirPF6P=6.60538,
v_FBP_KirPF6PMg=48.4484,
v_FBP_KirPMg=0.856,
v_FBP_KitAMP=0.000255,
v_FBP_KitAMPFDP=690,
v_FBP_KitF6P=0.304,
v_FBP_KitF6PMg=315,
v_FBP_KitFDP=0.043101,
v_FBP_KitFDPMg=0.00642,
v_FBP_KitFDPMgMg=100,
v_FBP_KitP=0.642,
v_FBP_KitPF6P=0.00689,
v_FBP_KitPF6PMg=16.5,
v_FBP_KitPMg=539,
v_FBP_KmrFDP=0.0636141,
v_FBP_KmrMg=0.039039,
v_FBP_KmtFDP=0.00001,
v_FBP_KmtMg=55.055,
v_FBP_L0=0.000815,
v_FBP_Vmax=0.215583,
v_FBP_n=4,
v_PPC_KdrOAA=4.35404,
v_PPC_KdrPEP=655.591,
v_PPC_KdtOAA=17.9127,
v_PPC_KdtPEP=0.0121991,
v_PPC_KefrACCOA=0.140029,
v_PPC_KefrASP=0.389183,
v_PPC_KefrCIT=34.4277,
v_PPC_KefrCYS=0.000448843,
v_PPC_KefrFDP=9.99126,
v_PPC_KefrFDPACCOA=0.0156251,
v_PPC_KefrFUM=2.7475,
v_PPC_KefrMAL=0.23002,
v_PPC_KefrSUC=22.9834,
v_PPC_KeftACCOA=1.27598,
v_PPC_KeftASP=27.4729,
v_PPC_KeftCIT=0.521945,
v_PPC_KeftCYS=0.977374,
v_PPC_KeftFDP=13.2064,
v_PPC_KeftFDPACCOA=47.7563,
v_PPC_KeftFUM=9.76119,
v_PPC_KeftMAL=0.737283,
v_PPC_KeftSUC=107.18,
v_PPC_Keq=149.705,
v_PPC_KmrHCO3=0.00219811,
v_PPC_KmrOAA=13.0469,
v_PPC_KmrP=0.663356,
v_PPC_KmrPEP=3.20089,
v_PPC_KmtHCO3=0.00220031,
v_PPC_KmtOAA=6.80995,
v_PPC_KmtP=0.285131,
v_PPC_KmtPEP=5.12497,
v_PPC_L0=6.37209E-06,
v_PPC_Vmax=21.439,
v_PPC_n=4.00319,
v_PCK_Keq=1.88166,
v_PCK_KmADP=0.04997,
v_PCK_KmATP=0.0600418,
v_PCK_KmHCO3=2.6319,
v_PCK_KmOAA=0.66966,
v_PCK_KmPEP=0.0699833,
v_PCK_Vmax=8.08777,
v_PPS_KdAMP=1480,
v_PPS_KdATPMgPPS=0.0549,
v_PPS_KdMg=36.9,
v_PPS_KdP=346,
v_PPS_KdPEP=95.7,
v_PPS_KdPYR=2740,
v_PPS_KefADP=0.0283,
v_PPS_KefAKG=0.274,
v_PPS_KefATP=0.000628,
v_PPS_KefOAA=0.796,
v_PPS_Keq=200000,
v_PPS_KmAMP=0.000384,
v_PPS_KmATPMg=0.0549,
v_PPS_KmP=84.4,
v_PPS_KmPEP=20.7,
v_PPS_KmPYR=0.229,
v_PPS_Vmax=0.0163772,
v_PPS_W=10,
v_PPS_alpha=38900,
v_MAD_KefrACCOA=1.83336,
v_MAD_KefrASP=0.362142,
v_MAD_KefrATP=88.9752,
v_MAD_KefrCOA=0.268,
v_MAD_KeftACCOA=0.197,
v_MAD_KeftASP=0.583,
v_MAD_KeftATP=0.26,
v_MAD_KeftCOA=0.268,
v_MAD_KirNAD=0.636457,
v_MAD_KitNAD=0.990398,
v_MAD_KmrMAL=0.212913,
v_MAD_KmrMg=0.191871,
v_MAD_KmrMn=0.272568,
v_MAD_KmrNAD=1.36636,
v_MAD_KmtMAL=0.093,
v_MAD_KmtMg=2.37681,
v_MAD_KmtMn=0.410198,
v_MAD_KmtNAD=0.108,
v_MAD_L0=19.9,
v_MAD_Vmax=6.64269,
v_MAD_n=4,
v_PDH_Keq=3138.16,
v_PDH_KmACCOA=10.174,
v_PDH_KmCOA=0.00500461,
v_PDH_KmHCO3=0.00545112,
v_PDH_KmNAD=0.00999,
v_PDH_KmNADH=6.63512,
v_PDH_KmPYR=2,
v_PDH_Vmax=961.706,
v_GLT_KdACCOA0=0.699309,
v_GLT_KdcsCIT=7.38128,
v_GLT_KdcsCOA=0.00174282,
v_GLT_KdcsOAA=0.154601,
v_GLT_Keq=83067.1,
v_GLT_Ki1AKG=0.0150083,
v_GLT_Ki1NADH=0.000330313,
v_GLT_Ki2AKG=0.256252,
v_GLT_Ki2NADH=0.0504,
v_GLT_KiATP=0.579939,
v_GLT_KmACCOA0=0.119974,
v_GLT_KmOAA0=0.00123458,
v_GLT_KmcsCIT=1.15715,
v_GLT_KmcsCOA=0.000096344,
v_GLT_Vmax=57.0584,
v_ACN_1_Keq=0.384503,
v_ACN_1_KmACO=0.02,
v_ACN_1_KmCIT=0.0628882,
v_ACN_1_KmICIT=9.31352,
v_ACN_1_Vmax=9.72413,
v_ACN_2_Keq=3.49183,
v_ACN_2_KmACO=0.02,
v_ACN_2_KmCIT=0.0628882,
v_ACN_2_KmICIT=9.31352,
v_ACN_2_Vmax=9.86571,
v_ICD_Keq=28.1631,
v_ICD_KmAKG=0.038038,
v_ICD_KmICIT=0.010989,
v_ICD_KmNADP=0.005994,
v_ICD_KmNADPH=0.000683333,
v_ICD_kcat=2461.97,
v_LPD_KdAKG=14.9386,
v_LPD_KmAKG=0.020002,
v_LPD_KmCOA=0.0760076,
v_LPD_KmNAD=0.0980098,
v_LPD_Vmax=0.0684413,
v_LPD_alpha=16.4304,
v_SK_Keq=1.15994,
v_SK_KmADP=0.00868475,
v_SK_KmATP=0.102321,
v_SK_KmCOA=0.255019,
v_SK_KmP=0.914709,
v_SK_KmSUC=0.800744,
v_SK_KmSUCCOA=0.0085,
v_SK_Vmax=76.8163,
v_SDH_KefFUM=0.067048,
v_SDH_KefSUC=0.0322425,
v_SDH_Keq=2250,
v_SDH_KmFUM=1.36019,
v_SDH_KmQ=0.00160718,
v_SDH_KmQH2=0.00611663,
v_SDH_KmSUC=0.805727,
v_SDH_Vmax=1.56184,
v_FUMA_Keq=4.99966,
v_FUMA_KmFUM=0.6,
v_FUMA_KmMAL=0.7,
v_FUMA_Vmax=53.3414,
v_MQO_Keq=9,
v_MQO_KmMAL=0.435,
v_MQO_KmOAA=75.8036,
v_MQO_KmQ=0.0414,
v_MQO_KmQH2=8.77942,
v_MQO_Vmax=4.62283,
v_MDH_Keq=100000,
v_MDH_KiNAD=0.0233122,
v_MDH_KiNADH=0.000196981,
v_MDH_KiOAA=2.46446,
v_MDH_KmMAL=0.86,
v_MDH_KmNAD=0.64,
v_MDH_KmNADH=0.003,
v_MDH_KmOAA=0.001,
v_MDH_Vmax=6.11492,
v_ACEA_KdICITsuc=0.00489074,
v_ACEA_KdPEP=1.05105,
v_ACEA_KdPEPglx=0.0358555,
v_ACEA_KdPEPicit=0.164263,
v_ACEA_KdPGA3=0.8,
v_ACEA_KdSUC=0.53053,
v_ACEA_Keq=8.8088,
v_ACEA_KmGLX=0.13013,
v_ACEA_KmICIT=0.063063,
v_ACEA_KmSUC=0.58941,
v_ACEA_Vmax=1.52595,
v_ACEB_Keq=230000,
v_ACEB_KmACCOA=0.009,
v_ACEB_KmCOA=10.5652,
v_ACEB_KmGLX=0.021,
v_ACEB_KmMAL=15.0572,
v_ACEB_Vmax=0.352769,
v_ACEK_1_Keq=888,
v_ACEK_1_k=1.25457,
v_ACEK_2_Keq=400,
v_ACEK_2_k=0.0332,
v_EDD_Keq=1000,
v_EDD_KmKDPG=0.318316,
v_EDD_KmPGN=0.6,
v_EDD_Vmax=0.111359,
v_EDA_Keq=0.5,
v_EDA_KmGAP=86.678,
v_EDA_KmKDPG=0.06,
v_EDA_KmPYR=10,
v_EDA_Vmax=0.0775241,
v_NDHI_Keq=27.6193,
v_NDHI_k=23.0735,
v_NDHII_Keq=27.6193,
v_NDHII_k=30.8306,
v_NADPH_req_Keq=3.18998,
v_NADPH_req_k=0.0,
v_PNT_Keq=0.181891,
v_PNT_k=2.49441,
v_CYTBO_Keq=12.067,
v_CYTBO_k=8.54045,
v_SQR_Keq=0.94033,
v_SQR_k=3.41617,
v_ADK_Keq=0.962758,
v_ADK_k=0.242256,
v_ATP_NGAM_Keq=3.63369,
v_ATP_NGAM_k=1.30166,
v_ATP_SYN_Keq=49.8315,
v_ATP_SYN_k=108.733,
v_CYA_k=0.00414418,
v_CYA_Keq=2591.19,
v_CYA_KaeiiaP=0.180981,
v_DOS_k=0.00828477,
v_DOS_Keq=674.242,
v_ACK_Keq=174,
v_ACK_KmACE=7,
v_ACK_KmACP=0.16,
v_ACK_KmADP=0.5,
v_ACK_KmATP=0.07,
v_ACK_Vmax=7.23,
v_ACS_KmACE=0.07,
v_ACS_KmATP=0.1,
v_ACS_KmCOA=0.01,
v_ACS_Vmax=7.3,
v_PTA_Keq=0.0053952,
v_PTA_KiACCOA=0.2,
v_PTA_KiACP=0.2,
v_PTA_KiCOA=0.029,
v_PTA_KiP=13.54,
v_PTA_KmACP=0.7,
v_PTA_KmP=6.1,
v_PTA_Vmax=2.7,
v_PTS_0_KmPEP=0.6,
v_PTS_0_KmPYR=1,
v_PTS_0_kF=12000,
v_PTS_0_kR=0.6667,
v_PTS_1_k1=200000,
v_PTS_1_k2=0.04,
v_PTS_2_k1=61000,
v_PTS_2_k2=0.7705,
v_PTS_3_k1=11000,
v_PTS_3_k2=0.3636,
v_PTS_4_KmG6P=2125.91,
v_PTS_4_KmGLC=0.02,
v_PTS_4_kF=4000,
v_PTS_4_kR=2.5e-9,
v_XCH_PYR_KmPYRx=0.01,
v_XCH_PYR_Vmax=1.5,
v_XCH_SUC_KmSUCx=0.2,
v_XCH_SUC_Vmax=1.54,
r_KdADPMg=1.27771,
r_KdATPMg=0.0847634,
r_KdFDPMg=5.81,
v_XCH_GLC_P=0.00025,
v_XCH_P_P=0.00025,
v_XCH_ACE_P=0.00025,
v_XCH_A=746000,
v_GROWTH_KmG6P=1.20911,
v_GROWTH_KmF6P=0.366423,
v_GROWTH_KmGAP=0.024854,
v_GROWTH_KmR5P=0.021234,
v_GROWTH_KmE4P=1.63298,
v_GROWTH_KmPGA3=0.0764619,
v_GROWTH_KmPEP=0.457734,
v_GROWTH_KmPYR=0.00463904,
v_GROWTH_KmOAA=0.0248351,
v_GROWTH_KmAKG=5.11989,
v_GROWTH_KmACCOA=0.0494404,
v_GROWTH_KmNADPH=3.59774,
v_GROWTH_KmNAD=2.82239,
v_GROWTH_KmATP=0.0468266,
v_GROWTH_Vmax=9.74137,
v_PIT_k=7.146,
v_PIT_Kr=0.1,
v_PIT_KmPp=0.025,
v_PIT_KmP=12.18,
v_ACE_OUT_k=10,
v_ACE_OUT_Keq=1,
PER_vol=0.25,
ENV_vol=1
)
