# Supplementary material for: Metabolic regulation is sufficient for global and robust coordination of glucose uptake, catabolism, energy production and growth in Escherichia coli
Source: PLoS Comput Biol. 2017 Feb 10;13(2):e1005396. doi: 10.1371/journal.pcbi.1005396 (PMC5328398; doi:10.1371/journal.pcbi.1005396)
Supplement: S1 Code — (ZIP) [file pcbi.1005396.s006.zip › fun.R]

hist_fixed <- function(x, nbin=20, las=2, xlab=NULL, ylab=NULL, main=NULL, xlim=NULL, btn=TRUE, labels=NULL, at=NULL, col="steelblue", border="steelblue4"){
    ###########################################################################
    ### Plot distribution of x
    ###########################################################################
    if (is.null(xlim)){
        rang <- pretty(x, nbin)
        bins <- seq(min(rang), max(rang), length.out=nbin+1)
    }else{
        bins <- seq(xlim[1], xlim[2], length.out=nbin+1)
    }
    npbins <- length(bins) - 1
    meta <- rep("unknown", length(x))
    um  <- unique(meta)
    lum <- length(um)
    r   <- matrix(0, nrow=lum, ncol=npbins, dimnames=list("metabolite"=um, "bin"=NULL))
    for (m in um){
        xm <- x[meta == m]
        for (b in seq(npbins)){
            r[m, b] <- sum(xm >= bins[b] & xm < bins[b+1])
        }
    }
    ymax <- max(colSums(r))
    barplot(r, space=0, las=las, col=col, xlab=xlab, ylab=ylab, main=main, border=border, ylim=c(0, ymax * 1.1))
    if (btn){
        box()
    }
    axis(1, at=at, labels=labels)
    return(invisible(list(frequency=r, bins=bins)))
}


MCA<-function(yini, params, func, dllname, initfunc, fcal, lp, fname, times, y_rep=c(), fct=0.01, ato=1e-10, rto=1e-12, sto=1e-10){
    ###########################################################################
    ### Calculate flux and concentration control coefficients by numerical differentiation
    ###########################################################################
    # yini      vector of initial concentrations
    # params    vector of parameters
    # func      'func' argument for ode solver (see details in 'rootSolve' package)
    # dllname   'dllname' argument for ode solver (see details in 'rootSolve' package)
    # initfunc  'initfunc' argument for ode solver (see details in 'rootSolve' package)
    # fcal      name of the Fortran subroutine used to calculate fluxes from concentrations ('.NAME' argument of '.Fortran')
    # lp        vector of parameters' names for which control coefficients are calculated
    # fn        vector of flux names, ordered as the output vector returned by fcal
    # times     time sequence for the ode solver (see details in 'rootSolve' package)
    # fct       modulation factor for numerical differentiation
    # y_rep     named vector of elements of params/yini to replace by some (perturbed) parameters in yini
    # ato       absolute tolerance of ode solver (see details in 'rootSolve' package)
    # rto       relative tolerance of ode solver (see details in 'rootSolve' package)
    # sto       steady-state tolerance of ode solver (see details in 'rootSolve' package)
    ###########################################################################
    y_exclude=names(y_rep)
    tp=names(params) %ni% y_exclude
    lfn=length(fn)
    # create matrices to store the results
    res_fcc=array(dim=c(length(lp),lfn),dimnames=list("parameter"=lp,"flux"=fn))
    res_ccc=array(dim=c(length(lp),length(yini)),dimnames=list("parameter"=lp,"metabolite"=names(yini)))
    # solve ODEs for initial parameter values
    sim<-runsteady(y=yini, func=func, times=times, parms=params[tp], dllname=dllname, initfunc=initfunc, nout=0, atol=ato, rtol=rto, stol=sto)
    # calculate fluxes for initial parameter values
    if (attr(sim,"steady") == TRUE & !is.null(head(sim))){
        flux<-.Fortran(fcal, y=as.double(sim$y), y2=as.double(params[tp]), ydot=as.double(rep(0,lfn)))$ydot
    }else{
        print("ERROR - no steady-state")
    }
    # for all parameters
    for (i in lp){
        # initialize parameters and initial concentrations
        yini_ctrl_m<-yini
        yini_ctrl_p<-yini
        params_ctrl_m<-params
        params_ctrl_p<-params
        # change of parameter value
        deltap=params[i]*fct
        # perturb parameters
        params_ctrl_m[i]<-params[i]-deltap/2
        params_ctrl_p[i]<-params[i]+deltap/2
        for (j in y_exclude){
            yini_ctrl_m[y_rep[j]]<-params_ctrl_m[j]
            yini_ctrl_p[y_rep[j]]<-params_ctrl_p[j]
        }
        # calculate steady-states
        sim_ctrl_m<-runsteady(y=yini_ctrl_m, func=func, times=times, parms=params_ctrl_m[tp], dllname=dllname, initfunc=initfunc, nout=0, atol=ato, rtol=rto, stol=sto)
        sim_ctrl_p<-runsteady(y=yini_ctrl_p, func=func, times=times, parms=params_ctrl_p[tp], dllname=dllname, initfunc=initfunc, nout=0, atol=ato, rtol=rto, stol=sto)
        # just check that a steady-state is reached
        if (attr(sim_ctrl_m,"steady") == TRUE & !is.null(head(sim_ctrl_m)) & attr(sim_ctrl_p,"steady") == TRUE & !is.null(head(sim_ctrl_p))){
            # calculate fluxes
            flux_ctrl_m<-.Fortran(fcal, y=as.double(sim_ctrl_m$y), y2=as.double(params_ctrl_m[tp]), ydot=as.double(rep(0,lfn)))$ydot
            flux_ctrl_p<-.Fortran(fcal, y=as.double(sim_ctrl_p$y), y2=as.double(params_ctrl_p[tp]), ydot=as.double(rep(0,lfn)))$ydot
            # calculate flux and concentration control coefficients (both calculations methods are equivalent and provide the same results)
            res_fcc[i,]<-(flux_ctrl_p-flux_ctrl_m)/deltap*params[i]/flux
            res_ccc[i,]<-(sim_ctrl_p$y-sim_ctrl_m$y)/deltap*params[i]/sim$y
            #res_fcc[i,]<-log2(flux_ctrl_p/flux_ctrl_m)/log2(params_ctrl_p[i]/params_ctrl_m[i])
            #res_ccc[i,]<-log2(sim_ctrl_p$y/sim_ctrl_m$y)/log2(params_ctrl_p[i]/params_ctrl_m[i])
        }else{
            print("ERROR - no steady-state")
        }
    }
    return(list("fcc"=res_fcc, "ccc"=res_ccc))
}


create_brk <- function(){
    a1<-exp(seq(-4, 2, 0.01))
    a3<-a1[a1 >= 0.02 & a1 <= 3]
    a4<-as.integer(seq(1, length(a3), (length(a3)-1)/255))
    a5<-a3[a4]
    breaks<-c(-rev(a5), 0, a5)
    breaks[c(1,513)] <- c(-3, 3)
    return(breaks)
}
