# Supplementary material for: Metabolic regulation is sufficient for global and robust coordination of glucose uptake, catabolism, energy production and growth in Escherichia coli
Source: PLoS Comput Biol. 2017 Feb 10;13(2):e1005396. doi: 10.1371/journal.pcbi.1005396 (PMC5328398; doi:10.1371/journal.pcbi.1005396)
Supplement: S1 Code — (ZIP) [file pcbi.1005396.s006.zip › load_S_samples.R]

# load matlab results
mfile<-file.path(cur_dir,'res_data','mc_S_samples.mat')
if (!file.exists(mfile)){
    stop("file '", mfile, "' not found, run 'sample_S_model.m' in Matlab to sample the stoichiometric model and create this file.\n", sep="")
}
data_f<-readMat(mfile)$samples

# update names
nm<-c('ACKr','ACONTa','ACONTb','EDD','ACt2r','ADK1','AKGDH','ATPM','ATPS4r','Biomass_Ecoli_core_w_GAM','CO2t','CS','CYTBD','CYA','DOS','ENO','EX_ac(e)','EX_co2(e)','EX_glc(e)','EX_h(e)','EX_h2o(e)','EX_o2(e)','EX_pi(e)','FBA','FBP','FUM','G6PDH2r','GAPD','GLCpts','GND','H2Ot','ICDHyr','ICL','MALS','MDH','ME1','NDH1','NDH2','O2t','PDH','PFK','PGI','PGK','PGL','PGM','PIt2r','PPC','PPCK','PPS','PTAr','PYK','RPE','RPI','SUCDi','SUCOAS','TALA','THD2','TKT1','TKT2','TPI')
rownames(data_f)<-nm

# Calculate systemic variables (NADH, NADPH and ATP production rates, sum of fluxes, etc)
v_nadph     <- data_f["GND",]+data_f["ICDHyr",]+data_f["G6PDH2r",]+data_f["THD2",]
v_nadh      <- data_f["GAPD",]+data_f["ME1",]+data_f["PDH",]+data_f["AKGDH",]-data_f["THD2",]
sum_flx     <- (colSums(data_f[rownames(data_f) %ni% c('EX_glc(e)', 'EX_pi(e)','EX_o2(e)','EX_h2o(e)','EX_h(e)','EX_co2(e)'),])-colSums(data_f[c('EX_glc(e)','EX_pi(e)','EX_o2(e)'),]))
mu_per_flux <- 3600*data_f["Biomass_Ecoli_core_w_GAM",]/sum_flx
mu_max      <- 3600*data_f["Biomass_Ecoli_core_w_GAM",]
v_atp       <- data_f["PGK",]+data_f["PYK",]-data_f["PPS",]-data_f["PFK",]-data_f["SUCOAS",]+data_f['ACKr',]+data_f['ATPS4r',]
data_sampling_S <- cbind((-data_f["Biomass_Ecoli_core_w_GAM",]/data_f['EX_glc(e)',])*3600,
                         -v_nadph/data_f['EX_glc(e)',],
                         mu_per_flux,
                         mu_max,
                         v_nadph,
                         -data_f['EX_glc(e)',],
                         -data_f['EX_o2(e)',],
                         v_nadh,
                         v_atp,
                         sum_flx,
                         v_atp/sum_flx,
                         -sum_flx/data_f['EX_glc(e)',],
                         -v_atp/data_f['EX_glc(e)',],
                         -v_nadh/data_f['EX_glc(e)',],
                         data_f["PGI",],
                         data_f["GND",],
                         data_f["EDD",],
                         data_f["CS",],
                         data_f["MALS",],
                         data_f["ACKr",],
                         -data_f["PGI",]/data_f["EX_glc(e)",],
                         -data_f["GND",]/data_f["EX_glc(e)",],
                         -data_f["EDD",]/data_f["EX_glc(e)",],
                         -data_f["CS",]/data_f["EX_glc(e)",],
                         -data_f["MALS",]/data_f["EX_glc(e)",],
                         -data_f["ACKr",]/data_f["EX_glc(e)",])
colnames(data_sampling_S)<-c("YBM","YNADPH","mu/flux","mu","vNADPH_prod","vGlc_uptake","vO2_uptake","vNADH_prod","vATP_prod","sum_fluxes","ATP/flux","flux/vGlc_uptake","YATP","YNADH", "EMP", "PPP","EDD","TCA","GS","ACE","EMP_rel", "PPP_rel","EDD_rel","TCA_rel","GS_rel","ACE_rel")
