# Supplementary material for: Metabolic regulation is sufficient for global and robust coordination of glucose uptake, catabolism, energy production and growth in Escherichia coli
Source: PLoS Comput Biol. 2017 Feb 10;13(2):e1005396. doi: 10.1371/journal.pcbi.1005396 (PMC5328398; doi:10.1371/journal.pcbi.1005396)
Supplement: S1 Code — (ZIP) [file pcbi.1005396.s006.zip › readme.txt]

This archive contains supporting information of the following publication:

   Metabolic Regulation is Sufficient for Global and Robust Coordination of Glucose Uptake, Catabolism, Energy Production and Growth in Escherichia coli
   by Pierre Millard, Kieran Smallbone and Pedro Mendes
   
author: pierre.millard@insa-toulouse.fr

copyright MCISB, 2016
copyright INRA, 2016

License: GNU General Public License v2

For the complete terms of the GNU General Public License, please see the file 'license.txt' distributed in this archive or at this URL:
http://www.gnu.org/licenses/gpl-2.0.html


################
# Description  #
################

  This archive contains all the scripts required to construct the model represented in figure 1 of the paper, perform the simulations described
  in the publication, and reproduce figures 2 to 8.

     run_calculations.R    : main script to load the kinetic model, perform the simulations and generate the figures
     sample_K_model.R      : called by 'run_calculations.R' to perform random sampling of the kinetic model
     sample_S_model.m      : Matlab script used to perform random sampling of the stoichiometric model
     load_S_samples.R      : called by 'run_calculations.R' to load the random samples of the stoichiometric model
     fun.R                 : contains miscellaneous functions (plot, MCA, ...)
     ecoli_S_model         : this folder contains the stoichiometric model
        ecoli_S_model.xml  : stoichiometric version of the kinetic model presented in the paper
     ecoli_K_model         : this folder contains the kinetic model
        compile.R          : compile the FORTRAN libraries (*.f files)
        Parameters.R       : vectors of parameters, flux names and initial concentrations
        ThEcoli.f          : FORTRAN library of the model represented in figure 1 of the paper, calculate derivatives of metabolite concentrations
        ThEcoli_ss.f       : same as 'ThEcoli.f', except that dGLCx/dt=0 (i.e. extracellular glucose concentration is fixed)
        Flux_cal.f         : FORTRAN library of the model represented in figure 1 of the paper, calculate fluxes for a given set of
                             parameters and metabolite concentrations


################
# Requirements #
################

  R, Rtools and additional R packages (deSolve, rootSolve, corrplot, infotheo, psych, graphics, RColorBrewer, R.matlab, gridBase, gplots) are required.

  R and Rtools can be downloaded online at:

     http://cran.r-project.org/

  and must be installed manually (Rtools should also be in the PATH variable of your system, see Rtools documentation for details).
  
  All the required R packages can be installed automatically by running the following command in an R console:

     install.packages(c("deSolve", "rootSolve", "corrplot", "infotheo", "psych", "graphics", "RColorBrewer", "R.matlab", "gridBase", "gplots"))
	 
  Matlab and the Cobra toolbox are also required. Cobra should be in the Matlab path, see the Cobra toolbox documentation for details.

  This code was tested on Windows 7 with R 3.0 and Matlab R2014, but should run on Linux, MacOS and other platforms supporting R and Matlab.


################
# Usage        #
################

  All the simulations based on the kinetic model are performed using R, and simulations based on the stoichiometric model are performed using Matlab.

  The script 'run_calculations.R' runs analyses of the kinetic model and reproduces figures 2-6 and 8 of the publication. Since random samples generated from 
  the stoichiometric model are required to reproduce figures 4,6-8, the Matlab script 'sample_S_model.m' must be run before 'run_calculations.R' (otherwise
  an error will be raised and some figures will not be generated).

  The simulation results will be saved in the 'res_data' directory, and figures will be created in the 'res_figs' directory.

  Run Matlab script:
  
     - open command prompt
     - go to the supplementary data folder:

              cd "C:/<sup info directory>"

     - run the script:

              "C:\<a long path here>\matlab.exe" -nodisplay -nosplash -nodesktop -r "run('C:\<sup info directory>\sample_S_model.m');"

       This script explores the solution space of a stoichiometric version of the model shown in figure 1 of the paper. Folders 'res_figs' and 'res_data' are created
	   to save the simulation results. The boundaries of the model solution space are identified and plotted in 'res_figs/Fig_7.png'. Results of the random sampling
	   of the model solution space are saved in the file 'res_data/mc_S_samples.mat'.
  
  Run R scripts:
    
     - open command prompt
     - go to the supplementary data folder:

              cd "C:/<sup info directory>"

     - run the main script:

              R --vanilla < run_calculations.R

       This script performs MCA and explores the solution space of the kinetic model shown in figure 1 of the paper. The raw simulated data sets are saved in the
	   'res_data' folder, and figures 3-6,8 are created and saved in the 'res_figs' folder.

  Note: By default, 10000 samples are generated using the stoichiometric and the kinetic models. This is significantly lower than the number of samples generated
        in the paper (600000), but this is sufficient to roughly reproduce the figures of the paper. Additional samples can be generated by changing the variables
		'niter' (in file 'sample_K_model.R', for the kinetic model) and 'options.nPointsReturned' (in file 'sample_S_model.m', for the stoichiometric model).

		
		
