# Supplementary material for: Metabolic regulation is sufficient for global and robust coordination of glucose uptake, catabolism, energy production and growth in Escherichia coli
Source: PLoS Comput Biol. 2017 Feb 10;13(2):e1005396. doi: 10.1371/journal.pcbi.1005396 (PMC5328398; doi:10.1371/journal.pcbi.1005396)
Supplement: S1 Code — (ZIP) [file pcbi.1005396.s006.zip › run_calculations.R]

########################################################################################################################################################
# This file contains supporting information of the following publication:
#
# Metabolic Regulation is Sufficient for Global and Robust Coordination of Glucose Uptake, Catabolism, Energy Production and Growth in Escherichia coli
# by Pierre Millard, Kieran Smallbone and Pedro Mendes
#
# This R script allows to:
#   i) run MCA and reproduce Figure 2 and 3
#   i) explore the solution space of the kinetic model and reproduce Figure 4-6,8
#
# author: pierre.millard@insa-toulouse.fr
#
# copyright MCISB, 2014
# copyright INRA, 2014
########################################################################################################################################################


######################
### LOAD LIBRARIES ###
######################

# Clean everything
rm(list=ls(all=TRUE))

# Load R packages
load_pack <- function(packages){
    for (i in packages){
        if (!suppressWarnings(require(i, character.only=TRUE, quietly=TRUE))){
            stop("The package '", i, "' is missing. To install this package, please run the following command:\n   install.packages('", i, "')\n", sep="")
        }
    }
    return(invisible(NULL))
}

load_pack(c("deSolve", "rootSolve", "corrplot", "infotheo", "psych", "graphics", "RColorBrewer", "R.matlab", "gridBase", "gplots"))

# Load custom functions
source("fun.R")

# Create %ni% ("not in") function
"%ni%"<-Negate("%in%")


######################
### LOAD THE MODEL ###
######################

# Get current path and move to the model directory
cur_dir=getwd()
setwd(file.path(cur_dir,"ecoli_K_model"))

# Uncomment the following line to force compilation of the FORTRAN libraries
# source("compile.R")
# otherwise all the libraries are compiled automatically if needed

# Load library of the ODE model
libThEcoli=paste("ThEcoli", .Platform$dynlib.ext, sep="")
# compile
if (!file.exists(libThEcoli)){
    system("R CMD SHLIB ThEcoli.f")
}
# load
if (is.loaded(libThEcoli)) {
    dyn.unload(libThEcoli)
}
if (file.exists(libThEcoli)){
    dyn.load(libThEcoli)
}else{
    stop("library '", libThEcoli, "' not found, run 'compile.R' to compile the FORTRAN code.\n", sep="")
}

# Load library of the ODE model (with fixed extracellular glucose concentration)
libThEcoli_ss=paste("ThEcoli_ss", .Platform$dynlib.ext, sep="")
# compile
if (!file.exists(libThEcoli_ss)){
    system("R CMD SHLIB ThEcoli_ss.f")
}
# load
if (is.loaded(libThEcoli_ss)) {
    dyn.unload(libThEcoli_ss)
}
if (file.exists(libThEcoli_ss)){
    dyn.load(libThEcoli_ss)
}else{
    stop("library '", libThEcoli_ss, "' not found, run 'compile.R' to compile the FORTRAN code.\n", sep="")
}

# Load library for flux calculation
libFlux_cal=paste("Flux_cal", .Platform$dynlib.ext, sep="")
# compile
if (!file.exists(libFlux_cal)){
    system("R CMD SHLIB Flux_cal.f")
}
# load
if (is.loaded(libFlux_cal)) {
    dyn.unload(libFlux_cal)
}
if (file.exists(libFlux_cal)){
    dyn.load(libFlux_cal)
}else{
    stop("library '", libFlux_cal, "' not found, run 'compile.R' to compile the FORTRAN code.\n", sep="")
}

# Load parameters
if (file.exists("Parameters.R")){
    source("Parameters.R")
}else{
    stop("parameters file 'Parameters.R' not found.\n", sep="")
}

# Go back to the working directory
setwd(cur_dir)

# Create results directories
subDirD <- file.path(cur_dir,"res_data")
if (!file.exists(subDirD)){
    dir.create(subDirD)
}
subDirF <- file.path(cur_dir,"res_figs")
if (!file.exists(subDirF)){
    dir.create(subDirF)
}


##################################
### METABOLIC CONTROL ANALYSES ###
##################################

#############################################################
### CALCULATE FLUX AND CONCENTRATION CONTROL COEFFICIENTS ###

# Parameters to perturb (here Vmax of each reaction)
lp=c("v_FEED","v_XCH_GLC_P","v_PTS_0_kF","v_PTS_1_k1","v_PTS_2_k1","v_PTS_3_k1","v_PTS_4_kF","v_PGI_Vmax", "v_PFK_Vmax", "v_FBP_Vmax", "v_FBA_Vmax", "v_TPI_Vmax", "v_GDH_Vmax", "v_PGK_Vmax", "v_GPM_Vmax", "v_ENO_Vmax", "v_PYK_Vmax", "v_PPS_Vmax", "v_PDH_Vmax", "v_ZWF_Vmax", "v_PGL_Vmax", "v_GND_Vmax", "v_RPE_Vmax", "v_RPI_Vmax", "v_X5P_GAP_TKT_kcat", "v_F6P_E4P_TKT_kcat", "v_S7P_R5P_TKT_kcat", "v_F6P_GAP_TAL_kcat", "v_S7P_E4P_TAL_kcat", "v_EDD_Vmax", "v_EDA_Vmax", "v_PCK_Vmax", "v_PPC_Vmax", "v_MAD_Vmax", "v_GLT_Vmax", "v_ACN_1_Vmax", "v_ACN_2_Vmax", "v_ICD_kcat", "v_ACEK_1_k", "v_ACEK_2_k", "v_LPD_Vmax", "v_SK_Vmax", "v_SDH_Vmax", "v_FUMA_Vmax", "v_MQO_Vmax", "v_MDH_Vmax", "v_ACEA_Vmax", "v_ACEB_Vmax", "v_PTA_Vmax", "v_ACK_Vmax", "v_ACS_Vmax", "v_XCH_ACE_P", "v_ACE_OUT_k","v_XCH_P_P", "v_PIT_k", "v_NDHI_k", "v_NDHII_k", "v_PNT_k", "v_CYTBO_k", "v_SQR_k","v_CYA_k","v_DOS_k", "v_ADK_k", "v_ATP_SYN_k", "v_ATP_NGAM_k", "v_GROWTH_Vmax")

# Run MCA
res_mca <- MCA(yini=yini, params=params, func="derivs", dllname="ThEcoli", initfunc="initmod", fcal="flx_cal", lp=lp, fn=fn, times=c(0,1e+9), y_rep=c("v_FEED"="FEED"), fct=0.01, ato=1e-10, rto=1e-12, sto=1e-10)
res_fcc <- res_mca$fcc
res_ccc <- res_mca$ccc

# Save results
setwd(subDirD)
save(res_mca, file="res_mca.RData")
setwd(cur_dir)

########################
### PLOT MCA RESULTS ###

setwd(subDirF)

# Figure 2A: Overall flux control exerted by each reaction
pdf(file = "Fig_2A.pdf",width=12,height=4)
    par(mar=c(6,6,2,4))
    lcor<-c("v_FEED"="v_GLC_inflow","v_XCH_GLC_P"="v_XCH_GLC","v_PTS_0_kF"="v_PTS_0","v_PTS_1_k1"="v_PTS_1","v_PTS_2_k1"="v_PTS_2","v_PTS_3_k1"="v_PTS_3","v_PTS_4_kF"="v_PTS_4","v_PGI_Vmax"="v_PGI", "v_PFK_Vmax"="v_PFK", "v_FBA_Vmax"="v_FBA", "v_TPI_Vmax"="v_TPI", "v_GDH_Vmax"="v_GDH", "v_PGK_Vmax"="v_PGK", "v_GPM_Vmax"="v_GPM", "v_ENO_Vmax"="v_ENO", "v_PYK_Vmax"="v_PYK", "v_ZWF_Vmax"="v_ZWF", "v_PGL_Vmax"="v_PGL", "v_GND_Vmax"="v_GND", "v_RPE_Vmax"="v_RPE", "v_RPI_Vmax"= "v_RPI", "v_X5P_GAP_TKT_kcat"="v_X5P_GAP_TKT", "v_F6P_E4P_TKT_kcat"="v_F6P_E4P_TKT", "v_S7P_R5P_TKT_kcat"="v_S7P_R5P_TKT", "v_F6P_GAP_TAL_kcat"="v_F6P_GAP_TAL", "v_S7P_E4P_TAL_kcat"="v_S7P_E4P_TAL", "v_EDD_Vmax"="v_EDD", "v_EDA_Vmax"="v_EDA", "v_FBP_Vmax"="v_FBP", "v_PPC_Vmax"="v_PPC", "v_PCK_Vmax"="v_PCK", "v_PPS_Vmax"="v_PPS", "v_MAD_Vmax"="v_MAD", "v_PDH_Vmax"="v_PDH", "v_GLT_Vmax"="v_GLT", "v_ACN_1_Vmax"="v_ACN_1", "v_ACN_2_Vmax"="v_ACN_2", "v_ICD_kcat"="v_ICD", "v_LPD_Vmax"="v_LPD", "v_SK_Vmax"="v_SK", "v_SDH_Vmax"="v_SDH", "v_FUMA_Vmax"="v_FUMA","v_ACEK_1_k"="v_ACEK_1","v_ACEK_2_k"="v_ACEK_2","v_CYA_k"="v_CYA","v_DOS_k"="v_DOS","v_ATP_NGAM_k"="v_ATP_NGAM","v_XCH_ACE_P"="v_XCH_ACE","v_ACE_OUT_k"="v_ACE_OUT","v_XCH_P_P"="v_XCH_P", "v_MQO_Vmax"="v_MQO", "v_MDH_Vmax"="v_MDH", "v_ACEA_Vmax"="v_ACEA", "v_ACEB_Vmax"="v_ACEB", "v_ACK_Vmax"="v_ACK", "v_ACS_Vmax"="v_ACS", "v_PTA_Vmax"="v_PTA", "v_PIT_k"="v_PIT","v_NDHI_k"="v_NDHI","v_NDHII_k"="v_NDHII","v_PNT_k"="v_PNT","v_CYTBO_k"="v_CYTBO","v_SQR_k"="v_SQR","v_ADK_k"="v_ADK","v_ATP_SYN_k"="v_ATP_SYN","v_PIT_k"="v_PIT","v_GROWTH_Vmax"="v_GROWTH")
    tpf<-c("v_XCH_GLC","v_PTS_0","v_PTS_1","v_PTS_2","v_PTS_3","v_PTS_4","v_PGI","v_PFK","v_FBP","v_FBA","v_TPI","v_GDH","v_PGK","v_GPM","v_ENO","v_PYK","v_PPS","v_PDH","v_ZWF","v_PGL","v_GND","v_RPI","v_RPE","v_S7P_E4P_TAL","v_X5P_GAP_TKT","v_F6P_E4P_TKT","v_S7P_R5P_TKT","v_F6P_GAP_TAL","v_EDD","v_EDA","v_PPC","v_PCK","v_MAD","v_GLT","v_ACN_1","v_ACN_2","v_ICD","v_ACEK_1","v_ACEK_2","v_LPD","v_SK","v_SDH","v_FUMA","v_MDH","v_MQO","v_ACEA","v_ACEB","v_PTA","v_ACK","v_ACS","v_PNT","v_NDHI","v_NDHII","v_SQR","v_CYTBO","v_ATP_SYN","v_ATP_NGAM","v_ADK","v_CYA","v_DOS","v_XCH_P","v_PIT","v_GROWTH")
    rtf<-sqrt(apply(res_fcc[lp,colnames(res_fcc) %ni% c("v_XCH_PYR", "v_XCH_SUC","v_NADPH_req")]**2,1,sum))
    boxplot(t(rtf),use.cols=TRUE,axes=F,col="steelblue",las=1,ylim=c(0,20),cex.axis=0.8,outline=FALSE,range=2)
    axis(2,las=1,cex.axis=1)
    axis(1,las=2,labels=lcor[lp],at=seq(1,66),cex.axis=0.8)
dev.off()

# Figure 2B: Overall concentration control exerted by each reaction
pdf(file = "Fig_2B.pdf",width=12,height=4)
    par(mar=c(6,6,2,4))
    lcor<-c("v_FEED"="v_GLC_inflow","v_XCH_GLC_P"="v_XCH_GLC","v_PTS_0_kF"="v_PTS_0","v_PTS_1_k1"="v_PTS_1","v_PTS_2_k1"="v_PTS_2","v_PTS_3_k1"="v_PTS_3","v_PTS_4_kF"="v_PTS_4","v_PGI_Vmax"="v_PGI", "v_PFK_Vmax"="v_PFK", "v_FBA_Vmax"="v_FBA", "v_TPI_Vmax"="v_TPI", "v_GDH_Vmax"="v_GDH", "v_PGK_Vmax"="v_PGK", "v_GPM_Vmax"="v_GPM", "v_ENO_Vmax"="v_ENO", "v_PYK_Vmax"="v_PYK", "v_ZWF_Vmax"="v_ZWF", "v_PGL_Vmax"="v_PGL", "v_GND_Vmax"="v_GND", "v_RPE_Vmax"="v_RPE", "v_RPI_Vmax"= "v_RPI", "v_X5P_GAP_TKT_kcat"="v_X5P_GAP_TKT", "v_F6P_E4P_TKT_kcat"="v_F6P_E4P_TKT", "v_S7P_R5P_TKT_kcat"="v_S7P_R5P_TKT", "v_F6P_GAP_TAL_kcat"="v_F6P_GAP_TAL", "v_S7P_E4P_TAL_kcat"="v_S7P_E4P_TAL", "v_EDD_Vmax"="v_EDD", "v_EDA_Vmax"="v_EDA", "v_FBP_Vmax"="v_FBP", "v_PPC_Vmax"="v_PPC", "v_PCK_Vmax"="v_PCK", "v_PPS_Vmax"="v_PPS", "v_MAD_Vmax"="v_MAD", "v_PDH_Vmax"="v_PDH", "v_GLT_Vmax"="v_GLT", "v_ACN_1_Vmax"="v_ACN_1", "v_ACN_2_Vmax"="v_ACN_2", "v_ICD_kcat"="v_ICD", "v_LPD_Vmax"="v_LPD", "v_SK_Vmax"="v_SK", "v_SDH_Vmax"="v_SDH", "v_FUMA_Vmax"="v_FUMA","v_ACEK_1_k"="v_ACEK_1","v_ACEK_2_k"="v_ACEK_2","v_CYA_k"="v_CYA","v_DOS_k"="v_DOS","v_ATP_NGAM_k"="v_ATP_NGAM","v_XCH_ACE_P"="v_XCH_ACE","v_ACE_OUT_k"="v_ACE_OUT","v_XCH_P_P"="v_XCH_P", "v_MQO_Vmax"="v_MQO", "v_MDH_Vmax"="v_MDH", "v_ACEA_Vmax"="v_ACEA", "v_ACEB_Vmax"="v_ACEB", "v_ACK_Vmax"="v_ACK", "v_ACS_Vmax"="v_ACS", "v_PTA_Vmax"="v_PTA", "v_PIT_k"="v_PIT","v_NDHI_k"="v_NDHI","v_NDHII_k"="v_NDHII","v_PNT_k"="v_PNT","v_CYTBO_k"="v_CYTBO","v_SQR_k"="v_SQR","v_ADK_k"="v_ADK","v_ATP_SYN_k"="v_ATP_SYN","v_PIT_k"="v_PIT","v_GROWTH_Vmax"="v_GROWTH")
    tpf<-c("v_XCH_GLC","v_PTS_0","v_PTS_1","v_PTS_2","v_PTS_3","v_PTS_4","v_PGI","v_PFK","v_FBP","v_FBA","v_TPI","v_GDH","v_PGK","v_GPM","v_ENO","v_PYK","v_PPS","v_PDH","v_ZWF","v_PGL","v_GND","v_RPI","v_RPE","v_S7P_E4P_TAL","v_X5P_GAP_TKT","v_F6P_E4P_TKT","v_S7P_R5P_TKT","v_F6P_GAP_TAL","v_EDD","v_EDA","v_PPC","v_PCK","v_MAD","v_GLT","v_ACN_1","v_ACN_2","v_ICD","v_ACEK_1","v_ACEK_2","v_LPD","v_SK","v_SDH","v_FUMA","v_MDH","v_MQO","v_ACEA","v_ACEB","v_PTA","v_ACK","v_ACS","v_PNT","v_NDHI","v_NDHII","v_SQR","v_CYTBO","v_ATP_SYN","v_ATP_NGAM","v_ADK","v_CYA","v_DOS","v_XCH_P","v_PIT","v_GROWTH")
    rtf<-sqrt(apply(res_ccc[lp,colnames(res_ccc) %ni% c("PYRx", "SUCx")]**2,1,sum))
    boxplot(t(rtf),use.cols=TRUE,axes=F,col="steelblue",las=1,ylim=c(0,6),cex.axis=0.8,outline=FALSE,range=2)
    axis(2,las=1,cex.axis=1)
    axis(1,las=2,labels=lcor[lp],at=seq(1,66),cex.axis=0.8)
dev.off()

# Figure 2D-G: Distrbution of flux and concentration control coefficients of enzymes and environment
pdf(file = "Fig_2D-G.pdf",width=4,height=5)
    par(mfrow = c(2,1))
    par(mar=c(6,6,2,4))
    par(mgp=c(4,1,0))
    # distribution of flux control coefficients of enzymes 
    e<-res_fcc[-1,tpf]
    a<-hist_fixed(e, xlim=c(-2,2), nbin=40, at=seq(0,40,5), labels=paste(seq(-2,2,0.5),col=""),col="gray",border="black")
    par(new=TRUE)
    plot((a$bins[-length(a$bins)]+a$bins[2:length(a$bins)])/2, cumsum(a$frequency)/sum(a$frequency),xlim=c(-2,2),ylim=c(0,1.1), xaxs="i", yaxs="i",las=1,lwd=2,type="l",col=colors()[136],xaxt="n",yaxt="n",xlab="",ylab="")#,xlim=c(0,400)
    axis(4,las=1)
    # distribution of flux control coefficients of the environment (v_FEED) 
    e<-res_fcc[1,tpf]
    a<-hist_fixed(e, xlim=c(-2,2), nbin=40, at=seq(0,40,5), labels=paste(seq(-2,2,0.5),col=""),col="gray",border="black")
    par(new=TRUE)
    plot((a$bins[-length(a$bins)]+a$bins[2:length(a$bins)])/2, cumsum(a$frequency)/sum(a$frequency),xlim=c(-2,2),ylim=c(0,1.1), xaxs="i", yaxs="i",las=1,lwd=2,type="l",col=colors()[136],xaxt="n",yaxt="n",xlab="",ylab="")#,xlim=c(0,400)
    axis(4,las=1)
    # distribution of concentration control coefficients of enzymes 
    e<-res_ccc[-1,names(yini) %ni% c("ei","eiia","eiiaP","eiicb","eiicbP","eiP","hprP","hpr","icd","icdP","PYRx","SUCx","tal", "talC3","tkt","tktC2","FEED")]
    a<-hist_fixed(e, xlim=c(-2,2), nbin=40, at=seq(0,40,5), labels=paste(seq(-2,2,0.5),col=""),col="gray",border="black")
    par(new=TRUE)
    plot((a$bins[-length(a$bins)]+a$bins[2:length(a$bins)])/2, cumsum(a$frequency)/sum(a$frequency),xlim=c(-2,2),ylim=c(0,1.1), xaxs="i", yaxs="i",las=1,lwd=2,type="l",col=colors()[136],xaxt="n",yaxt="n",xlab="",ylab="")#,xlim=c(0,400)
    axis(4,las=1)
    # distribution of concentration control coefficients of the environment (v_FEED) 
    e<-res_ccc[1,names(yini) %ni% c("ei","eiia","eiiaP","eiicb","eiicbP","eiP","hprP","hpr","icd","icdP","PYRx","SUCx","tal", "talC3","tkt","tktC2","FEED")]
    a<-hist_fixed(e, xlim=c(-2,2), nbin=40, at=seq(0,40,5), labels=paste(seq(-2,2,0.5),col=""),col="gray",border="black")
    par(new=TRUE)
    plot((a$bins[-length(a$bins)]+a$bins[2:length(a$bins)])/2, cumsum(a$frequency)/sum(a$frequency),xlim=c(-2,2),ylim=c(0,1.1), xaxs="i", yaxs="i",las=1,lwd=2,type="l",col=colors()[136],xaxt="n",yaxt="n",xlab="",ylab="")#,xlim=c(0,400)
    axis(4,las=1)
dev.off()

# Figure 3: Heatmap of flux control coefficients
pdf(file = "Fig_3.pdf",width=10,height=10)
    par(cex=0.9,mar=c(1,1,1,1))
    pal <- brewer.pal(n = 11, name = "RdBu")
    pal[6] <- "#FFFFFF"
    rgb.palette<-colorRampPalette(pal)
    breaks <- create_brk()
    tpf<-c("v_XCH_GLC","v_XCH_ACE","v_XCH_P","v_PIT","v_PTS_0","v_PTS_1","v_PTS_2","v_PTS_3","v_PTS_4","v_PGI","v_PFK","v_FBP","v_FBA","v_TPI","v_GDH","v_PGK","v_GPM","v_ENO","v_PYK","v_PPS","v_PDH","v_ZWF","v_PGL","v_GND","v_RPI","v_RPE","v_S7P_E4P_TAL","v_X5P_GAP_TKT","v_F6P_E4P_TKT","v_S7P_R5P_TKT","v_F6P_GAP_TAL","v_EDD","v_EDA","v_PPC","v_PCK","v_MAD","v_GLT","v_ACN_1","v_ACN_2","v_ICD","v_ACEK_1","v_ACEK_2","v_LPD","v_SK","v_SDH","v_FUMA","v_MDH","v_MQO","v_ACEA","v_ACEB","v_PTA","v_ACK","v_ACS","v_XCH_ACE","v_PNT","v_NDHI","v_NDHII","v_SQR","v_CYTBO","v_ATP_SYN","v_ATP_NGAM","v_ADK","v_CYA","v_DOS","v_GROWTH")
    lcor <- c("v_FEED"="v_GLC_inflow","v_XCH_ACE_P"="v_XCH_ACE","v_XCH_P_P"="v_XCH_P","v_XCH_GLC_P"="v_XCH_GLC","v_PIT_k"="v_PIT","v_PTS_0_kF"="v_PTS_0","v_PTS_1_k1"="v_PTS_1","v_PTS_2_k1"="v_PTS_2","v_PTS_3_k1"="v_PTS_3","v_PTS_4_kF"="v_PTS_4","v_PGI_Vmax"="v_PGI","v_PFK_Vmax"="v_PFK","v_FBP_Vmax"="v_FBP","v_FBA_Vmax"="v_FBA","v_TPI_Vmax"="v_TPI","v_GDH_Vmax"="v_GDH","v_PGK_Vmax"="v_PGK","v_GPM_Vmax"="v_GPM","v_ENO_Vmax"="v_ENO","v_PYK_Vmax"="v_PYK","v_PPS_Vmax"="v_PPS","v_ZWF_Vmax"="v_ZWF","v_PGL_Vmax"="v_PGL","v_GND_Vmax"="v_GND","v_RPE_Vmax"="v_RPE","v_RPI_Vmax"= "v_RPI","v_X5P_GAP_TKT_kcat"="v_X5P_GAP_TKT","v_F6P_E4P_TKT_kcat"="v_F6P_E4P_TKT","v_S7P_R5P_TKT_kcat"="v_S7P_R5P_TKT","v_F6P_GAP_TAL_kcat"="v_F6P_GAP_TAL","v_S7P_E4P_TAL_kcat"="v_S7P_E4P_TAL","v_EDD_Vmax"="v_EDD","v_EDA_Vmax"="v_EDA","v_PDH_Vmax"="v_PDH","v_PPC_Vmax"="v_PPC","v_PCK_Vmax"="v_PCK","v_MAD_Vmax"="v_MAD","v_GLT_Vmax"="v_GLT","v_ACN_1_Vmax"="v_ACN_1","v_ACN_2_Vmax"="v_ACN_2","v_ICD_kcat"="v_ICD","v_LPD_Vmax"="v_LPD","v_SK_Vmax"="v_SK","v_SDH_Vmax"="v_SDH","v_FUMA_Vmax"="v_FUMA","v_ACEK_1_k"="v_ACEK_1","v_ACEK_2_k"="v_ACEK_2","v_MQO_Vmax"="v_MQO","v_MDH_Vmax"="v_MDH","v_ACEA_Vmax"="v_ACEA","v_ACEB_Vmax"="v_ACEB","v_ACK_Vmax"="v_ACK","v_ACS_Vmax"="v_ACS","v_PTA_Vmax"="v_PTA","v_ACE_OUT_k"="v_ACE_OUT","v_ADK_k"="v_ADK","v_CYA_k"="v_CYA","v_DOS_k"="v_DOS","v_ATP_NGAM_k"="v_ATP_NGAM","v_PNT_k"="v_PNT","v_NDHI_k"="v_NDHI","v_NDHII_k"="v_NDHII","v_SQR_k"="v_SQR","v_CYTBO_k"="v_CYTBO","v_ATP_SYN_k"="v_ATP_SYN","v_GROWTH_Vmax"="v_GROWTH")
    heatmap.2(t(res_fcc[names(lcor),tpf]), key=FALSE,Rowv=FALSE, Colv=FALSE,dendrogram="none",col=rgb.palette(512),breaks=breaks,scale="none",trace="none", colsep=seq(0,length(tpf)), rowsep=seq(0,length(lcor)), sepwidth=c(0.05,0.05))
dev.off()

setwd(cur_dir)


###############################################
### IDENTIFY CONSERVED FUNCTIONAL COUPLINGS ###
###############################################

############################################
### RANDOM SAMPLING OF THE KINETIC MODEL ###

# nb of iterations (random sets of enzyme levels to generate)
# here set to 10,000 (this is sufficient to roughly reproduce the results presented in the paper,
# which were obtained from a total of 600,000 iterations)
niter=10000

# enzyme levels are uniformly sampled over two orders of magnitude (between 0.1 and 10
# times the Vmax of the initial model), from a log uniform distribution:
#     [10**-log10(fct),10**log10(fct)]
fct=10

# set 'save_res' to TRUE to save the simulation results
save_res=TRUE

# perform simulations
source("sample_K_model.R")

# Uncomment the following line to load the dataset generated in this project and reproduce the figures of the paper
# source("load_K_samples.R")

###################################################
### RANDOM SAMPLING OF THE STOICHIOMETRIC MODEL ###

# Random sampling of the stoichiometric model can be performed using Matlab by running the script 'sample_S_model.m',
# here the sampled flux distributions are just loaded to create plots

source("load_S_samples.R")


###############################################
### IDENTIFY CONSERVED FUNCTIONAL COUPLINGS ###

# calculate spearman correlations and mutual information
res_cor_spearman_K <- cor(data_sampling_K, use="complete.obs", method="spearman")
res_cor_mutinfo_K  <- mutinformation(discretize(data_sampling_K))

# for MI: set a threeshold of upper values to 1.6 (initially, diagonal with perfect correlation=4), 
# and normalize mutual information score to 1, required by corrplot
res_cor_mutinfo_K[res_cor_mutinfo_K>1.6] <- 1.6
res_cor_mutinfo_K <- res_cor_mutinfo_K/max(res_cor_mutinfo_K)

# merge mut_info and spear_cor
res_cor_merged_val_K <- lowerUpper(lower=res_cor_mutinfo_K,upper=res_cor_spearman_K)
diag(res_cor_merged_val_K) <- 1

# Figure 5A: Identify conserved functional couplings (high rho and mi)
setwd(subDirF)
pdf(file = "Fig_5A.pdf",width=27*2,height=14*1.15)
    corrplot(res_cor_merged_val_K,order="original",method="circle",tl.col="black",tl.cex=1.8,tl.srt=70,cl.pos="b",cl.cex=1.8)
dev.off()


############################################
### PLOT EXPERIMENTAL AND SIMULATED DATA ###

# Experimental data sets (details are provided in Dataset S2)
mu <- c(0.69,0.68,0.67,0.61,0.60,0.55,0.50,0.41,0.17,0.08,0.85,0.12,0.82,0.65,0.61,0.64,0.66,0.63,0.58,0.53,0.34,0.55,0.22,0.56,0.17,0.51,0.49,0.18,0.65,0.51,0.49,0.48,0.43,0.41,0.36,0.32,0.31,0.29,0.29,0.28,0.25,0.23,0.20,0.18,0.10,0.10,0.10,0.20,0.20,0.20,0.20,0.20,0.20,0.20,0.20,0.20,0.20,0.20,0.20,0.20,0.20,0.20,0.20,0.20,0.20,0.20,0.20,0.20,0.20,0.20,0.10,0.40,0.50,0.20,0.20,0.20,0.20,0.40,0.39,0.38,0.35,0.28,0.27,0.30,0.20,0.17,0.15,0.13,0.07,0.04,0.19,0.08,0.09,0.11,0.09,0.31,0.06,0.29,0.41,0.40,0.04,0.05,0.40,0.31,0.31,0.29,0.29,0.19,0.19,0.11,0.11,0.09,0.09,0.09,0.09,0.06,0.05,0.04,0.10,0.10,0.10,0.10,0.10,0.10,0.10,0.65,0.65,0.61,0.61,0.60,0.60,0.27,0.25,0.52,0.67,0.52,0.18,0.85,0.79,0.95,0.68,0.59,0.87,0.81,0.93,0.82,0.86,0.83,0.55,0.48,0.54,0.62,0.58,0.31,0.10,0.10,0.10,0.10,0.05,0.03,0.60,0.54,0.55,0.56,0.56,0.46,0.53,0.52,0.53,0.51,0.54,0.54,0.54,0.46,0.32,0.55,0.55,0.47,0.55,0.57,0.59,0.54,0.58,0.66,0.52,0.51,0.55,0.55,0.47,0.56,0.54,0.54,0.52,0.54,0.40,0.49,0.44,0.50,0.55,0.44,0.55,0.55,0.57,0.49,0.45,0.56,0.55,0.53,0.56,0.55,0.55,0.54,0.50,0.57,0.49,0.55,0.53,0.52,0.50,0.50,0.52,0.51,0.54,0.55,0.59,0.51,0.53,0.50,0.53,0.52,0.54,0.50,0.55,0.55,0.58,0.56,0.48,0.51,0.52,0.53,0.51,0.55,0.54,0.51,0.50,0.54,0.51,0.35,0.56,0.52,0.53,0.54,0.32,0.44,0.53,0.69,0.62,0.50,0.50,0.45,0.39,0.35,0.27,0.25,0.19,0.55,0.65)
qS <- c(1.2084,1.3810,1.2869,1.3340,1.2712,1.1456,1.0201,0.8945,0.3923,0.2197,1.3026,0.3610,1.7263,1.1143,1.2555,1.2718,1.0798,1.1024,1.1362,0.7408,0.7634,1.0233,0.4470,0.9894,0.3679,0.9894,0.9329,0.4131,1.1596,0.9155,1.0375,0.8893,0.9242,0.6016,0.5667,0.5057,0.5929,0.4882,0.5754,0.4882,0.4272,0.4447,0.2790,0.2790,0.2040,0.2197,0.2197,0.4771,0.4928,0.4802,0.4284,0.4269,0.4457,0.4237,0.4331,0.4692,0.4237,0.5226,0.4426,0.4394,0.4708,0.4991,0.5273,0.4583,0.5697,0.4991,0.6513,0.4661,0.4394,0.4614,0.2594,0.6786,0.8572,0.4786,0.4312,0.4087,0.5697,0.6304,0.5606,0.5580,0.5275,0.4412,0.4377,0.4726,0.3270,0.2834,0.2502,0.2206,0.1142,0.0759,NA,NA,NA,NA,NA,NA,NA,NA,NA,NA,NA,NA,0.8867,0.7203,0.7203,0.6623,0.6623,0.4394,0.4394,0.3107,0.3110,0.2825,0.2825,0.2621,0.2621,0.1742,0.1820,0.1412,0.1255,0.1726,0.1569,0.1883,0.1726,0.1726,0.2511,1.1927,1.2712,1.1613,1.2084,1.1142,1.1299,0.4237,0.3923,1.0044,1.1770,1.0515,0.4551,1.4093,1.3089,1.4799,1.0044,0.8600,1.4297,1.3136,1.6290,1.3669,1.1347,1.3952,0.9102,0.9212,0.8851,1.0562,0.9871,0.6332,0.2070,0.2270,0.2199,0.2205,0.1149,0.0726,1.2806,1.2728,1.2147,1.1456,1.1551,1.0782,1.1425,1.1221,1.1174,1.0829,1.2335,1.2649,1.1566,0.9934,0.8271,1.1739,1.1190,1.0483,1.0829,1.1755,1.4328,1.1676,1.2869,1.3810,1.1158,1.1064,1.1472,1.1315,1.0217,1.4046,1.2194,1.2539,1.0734,1.2963,0.7470,1.2759,0.8019,1.2775,1.1033,1.0122,1.2021,1.0028,1.3057,1.1362,0.8663,1.2116,1.2712,1.0530,1.3026,1.1347,1.0954,1.2257,1.1629,1.2163,1.1645,1.2696,1.1833,1.2445,1.1033,1.0013,1.2006,1.1472,1.2131,1.2476,1.3889,1.0797,1.0421,1.2712,1.1315,1.0734,1.1645,1.2068,1.1770,1.2963,1.2147,1.1017,1.0562,1.0986,1.0734,1.2492,1.0907,1.0876,1.2053,1.1142,1.3779,1.1660,1.0374,0.6466,1.1849,1.1927,0.9871,0.9761,0.6293,0.9965,1.3810,1.3900,1.3423,1.0802,1.1240,1.0406,0.9211,0.8040,0.6432,0.5775,0.5049,1.1770,1.2300)
qO2 <- c(NA,NA,NA,NA,NA,NA,NA,NA,NA,NA,2.9504,1.3653,NA,NA,NA,NA,NA,NA,NA,NA,NA,NA,NA,NA,NA,NA,NA,NA,NA,NA,NA,NA,NA,NA,NA,NA,NA,NA,NA,NA,NA,NA,NA,NA,0.6121,0.5807,0.6277,2.0372,0.8537,0.9087,0.6984,1.5003,0.9149,0.9416,1.2680,1.0656,1.0530,0.7925,1.1252,0.9510,1.5615,1.3748,1.8628,0.9432,1.2618,0.4739,2.0357,1.4124,1.9162,0.5336,0.3453,1.5019,2.0480,0.4664,1.0421,1.5176,1.2618,1.2913,1.1957,1.1844,1.1873,1.0868,0.9701,1.1633,0.8617,0.8401,0.5763,0.5341,0.2795,0.2143,NA,NA,NA,NA,NA,NA,NA,NA,NA,NA,NA,NA,NA,NA,NA,NA,NA,NA,NA,NA,NA,NA,NA,NA,NA,NA,NA,NA,NA,NA,NA,NA,NA,NA,NA,NA,NA,NA,NA,NA,NA,NA,NA,NA,NA,NA,NA,NA,NA,NA,NA,NA,NA,NA,NA,NA,NA,NA,NA,NA,NA,NA,NA,1.4307,0.5959,0.6287,0.6000,0.6568,0.4158,0.2884,NA,NA,NA,NA,NA,NA,NA,NA,NA,NA,NA,NA,NA,NA,NA,NA,NA,NA,NA,NA,NA,NA,NA,NA,NA,NA,NA,NA,NA,NA,NA,NA,NA,NA,NA,NA,NA,NA,NA,NA,NA,NA,NA,NA,NA,NA,NA,NA,NA,NA,NA,NA,NA,NA,NA,NA,NA,NA,NA,NA,NA,NA,NA,NA,NA,NA,NA,NA,NA,NA,NA,NA,NA,NA,NA,NA,NA,NA,NA,NA,NA,NA,NA,NA,NA,NA,NA,NA,NA,NA,NA,NA,NA,NA,NA,2.5439,2.3315,2.2380,2.0243,2.6515,1.9379,1.7028,1.5644,1.4690,1.2269,2.0606,NA)
TCA <- c(NA,NA,NA,NA,NA,NA,NA,NA,NA,NA,0.3855,1.1739,NA,NA,NA,0.2700,0.3600,0.3800,0.3800,0.4200,0.4500,0.5100,0.5300,0.5400,0.6200,0.6900,0.7200,0.9900,NA,NA,NA,NA,NA,NA,NA,NA,NA,NA,NA,NA,NA,NA,NA,NA,NA,NA,NA,0.8700,0.9800,0.9300,0.6700,0.8200,0.7600,0.8200,0.8000,0.8500,0.8000,1.0400,0.8300,0.7300,0.8700,1.0300,0.8800,1.0800,1.1100,0.9900,1.1000,0.9200,0.8600,0.9100,0.8200,0.7000,0.7200,1.0200,0.8300,0.8600,1.1100,0.3377,0.3589,0.4083,0.4696,0.5180,0.5192,0.5226,0.5476,0.5630,0.6125,0.6302,0.6798,0.7152,0.5450,0.6446,0.7543,0.7579,0.7624,0.7660,0.7997,0.8763,0.9470,0.9553,1.2389,1.3893,NA,NA,NA,NA,NA,NA,NA,NA,NA,NA,NA,NA,NA,NA,NA,NA,0.7700,0.8300,0.8800,0.9100,0.9500,0.9500,1.0100,NA,NA,NA,NA,NA,NA,NA,NA,0.2500,0.3000,0.6400,0.8500,0.2800,0.3300,0.3500,0.3500,0.3500,0.3700,0.3700,0.3800,0.3800,0.4000,0.4100,0.4400,0.6100,0.6800,0.7200,0.7300,NA,NA,NA,NA,NA,NA,NA,0.2647,0.2873,0.2468,0.3726,0.3125,0.2722,0.2404,0.2671,0.2388,0.2536,0.2481,0.2035,0.2659,0.2891,0.2391,0.2447,0.2819,0.2350,0.2942,0.2363,0.2464,0.2419,0.2402,0.2250,0.2433,0.2468,0.2654,0.2760,0.2120,0.2827,0.2420,0.2541,0.2368,0.2179,0.2374,0.2325,0.2779,0.2875,0.2390,0.3504,0.4700,0.2629,0.2572,0.2238,0.2663,0.2668,0.2506,0.2683,0.2651,0.2227,0.2393,0.2574,0.2982,0.2865,0.2372,0.2806,0.2666,0.3808,0.2546,0.2445,0.3007,0.2695,0.2212,0.1975,0.2847,0.2660,0.2560,0.2654,0.2372,0.2412,0.2534,0.2419,0.2493,0.2470,0.2765,0.2664,0.2407,0.2386,0.2354,0.2412,0.2317,0.2597,0.2552,0.2662,0.1936,0.2746,0.2496,0.2233,0.2384,0.2539,0.2464,0.2621,0.1895,0.2866,0.0977,NA,NA,NA,NA,NA,NA,NA,NA,NA,NA,NA,0.6100)
bm <- c(0.4978,0.4293,0.4539,0.3987,0.4115,0.4186,0.4274,0.3996,0.3778,0.3175,0.5689,0.2899,0.4141,0.5086,0.4236,0.4387,0.5329,0.4983,0.4450,0.6238,0.3883,0.4686,0.4291,0.4935,0.4029,0.4494,0.4580,0.3799,0.4887,0.4857,0.4118,0.4706,0.4057,0.5942,0.5538,0.5517,0.4559,0.5179,0.4394,0.5000,0.5102,0.4510,0.6250,0.5625,0.4274,0.3968,0.3968,0.3655,0.3539,0.3631,0.4070,0.4085,0.3912,0.4115,0.4026,0.3716,0.4115,0.3337,0.3940,0.3968,0.3704,0.3494,0.3307,0.3805,0.3061,0.3494,0.2677,0.3741,0.3968,0.3779,0.3361,0.5139,0.5086,0.3643,0.4044,0.4267,0.3061,0.5491,0.6034,0.5859,0.5736,0.5534,0.5279,0.5535,0.5413,0.5231,0.5226,0.5296,0.5038,0.5057,NA,NA,NA,NA,NA,NA,NA,NA,NA,NA,NA,NA,0.3923,0.3801,0.3801,0.3765,0.3765,0.3710,0.3710,0.3199,0.3196,0.2840,0.2840,0.2828,0.2828,0.2803,0.2299,0.2716,0.6944,0.5051,0.5556,0.4630,0.5051,0.5051,0.3472,0.4751,0.4458,0.4580,0.4401,0.4695,0.4630,0.5556,0.5556,0.4514,0.4963,0.4312,0.3448,0.5259,0.5262,0.5597,0.5903,0.5981,0.5306,0.5376,0.4978,0.5230,0.6608,0.5187,0.5268,0.4543,0.5319,0.5118,0.5123,0.4324,0.4296,0.3918,0.3966,0.3914,0.3717,0.3003,0.4100,0.3700,0.4000,0.4300,0.4200,0.3800,0.4100,0.4100,0.4200,0.4100,0.3900,0.3800,0.4100,0.4100,0.3400,0.4100,0.4200,0.3400,0.4500,0.4200,0.3600,0.4100,0.3900,0.4200,0.4200,0.4100,0.4200,0.4200,0.3800,0.3400,0.4000,0.3800,0.4300,0.3600,0.4600,0.3300,0.4800,0.3500,0.4400,0.3900,0.4000,0.4900,0.3800,0.3800,0.4500,0.4100,0.3800,0.4400,0.3700,0.4200,0.4400,0.3800,0.3800,0.4100,0.3700,0.3800,0.3900,0.3600,0.4100,0.4500,0.3800,0.4000,0.3900,0.3900,0.3700,0.4200,0.4400,0.3400,0.4200,0.4300,0.4100,0.3600,0.4100,0.3700,0.4200,0.4500,0.4100,0.4100,0.4100,0.3700,0.4200,0.4400,0.3900,0.4100,0.3200,0.4100,0.4400,0.3900,0.4300,0.3800,0.4700,0.4900,0.4400,0.3900,0.2900,0.4348,0.4051,0.4040,0.3881,0.3747,0.3705,0.3831,0.3675,0.3759,0.3315,0.4074,0.4607)

# limit of the x and y axes for each variable
llim<-list("mu_max"=c(0,1),"qS"=c(0,1.5),"O2_uptake"=c(0,4),"ATP_prod"=c(0,10),"NADH_prod"=c(0,4),"NADPH_prod"=c(0,3),"BM_yield"=c(0,0.7),"ATP_yield"=c(0,25),"NADH_yield"=c(0,15),"NADPH_yield"=c(0,3),"sum_meta"=c(0,100),"sum_fluxes"=c(0,100),"enz_cost"=c(0,100),"flux_per_substrate"=c(0,200),"mu_per_flux"=c(0,0.03),"per_ATP_NGAM"=c(0,1))

# colors
col2<-c("#FFFFFF",brewer.pal(9, "Blues")[3:9])

# Figure 4A-B
pdf(file = "Fig_4A-B.pdf",width=10,height=13)
    par(mfrow = c(4,2))
    par(mar=c(6,6,2,4))
    par(mgp=c(4,1,0))
    ### qS vs mu
    # kinetic model
    i="qS"
    j="mu_max"
    plot(0,1,las=1, yaxs="i", xaxs="i",xlim=llim[j][[1]], ylim=llim[i][[1]],xlab=expression(paste("Growth rate (h"^"-1",")")),ylab="Glc uptake rate (mM/s)",cex.lab=2,cex.axis=1.6,cex.main=2,type="n")
    smoothScatter(res_ss_var[filt,j],res_ss_var[filt,i],nrpoints=0,nbin=c(60,35),xlim=llim[j][[1]],ylim=llim[i][[1]],cex.lab=2,cex.axis=1.6,cex.main=2, colramp=colorRampPalette(col2), transformation = function(x) x^0.27,add=TRUE)
    # add experimental data
    tf <- !(is.na(qS) | is.na(mu))
    points(mu[tf],qS[tf],col=colors()[136],pch=16,cex=1.2)
    print(paste("nb of experimental data points = ", sum(tf), sep=""))
    # stoichiometric model
    i="vGlc_uptake"
    j="mu"
    plot(0,1,las=1, yaxs="i", xaxs="i",xlim=c(0,1),ylim=c(0,1.5),xlab=expression(paste("Growth rate (h"^"-1",")")),ylab="Glc uptake rate (mM/s)",cex.lab=2,cex.axis=1.6,cex.main=2,type="n")
    smoothScatter(data_sampling_S[,j],data_sampling_S[,i],nrpoints=0,nbin=c(60,35),xlim=c(0,1),ylim=c(0,1.5),cex.lab=2,cex.axis=1.6,cex.main=2, colramp=colorRampPalette(col2), transformation = function(x) x^0.27,add=TRUE)
dev.off()


# Figure 5B-G
pdf(file = "Fig_5B-G.pdf",width=10,height=13)
    par(mfrow = c(4,2))
    par(mar=c(6,6,2,4))
    par(mgp=c(4,1,0))
### bm yield vs mu
    # kinetic model
    i="BM_yield"
    j="mu_max"
    plot(0,1,las=1, yaxs="i", xaxs="i",xlim=llim[j][[1]], ylim=llim[i][[1]],xlab=expression(paste("Growth rate (h"^"-1",")")),ylab=expression(paste("Biomass yield (g"["DW"],"/g"["Glc"],")")),cex.lab=2,cex.axis=1.6,cex.main=2,type="n")
    smoothScatter(res_ss_var[filt,j],flux[filt,"v_GROWTH"]/(flux[filt,"v_PTS_4"]*0.00177*0.18),nrpoints=0,nbin=c(60,35),xlim=llim[j][[1]],ylim=llim[i][[1]],cex.lab=2,cex.axis=1.6,cex.main=2, colramp=colorRampPalette(col2), transformation = function(x) x^0.27,add=TRUE)
    # add experimental data
    tf <- !(is.na(bm) | is.na(mu))
    points(mu[tf],bm[tf],col=colors()[136],pch=16,cex=1.2)
    print(paste("nb of experimental data points = ", sum(tf), sep=""))
    # stoichiometric model
    i="YBM"
    j="mu"
    plot(0,1,las=1, yaxs="i", xaxs="i",xlim=c(0,1),ylim=c(0,0.7),xlab=expression(paste("Growth rate (h"^"-1",")")),ylab=expression(paste("Biomass yield (g"["DW"],"/g"["Glc"],")")),cex.lab=2,cex.axis=1.6,cex.main=2,type="n")
    smoothScatter(data_sampling_S[,j],data_sampling_S[,i],nrpoints=0,nbin=c(60,35),xlim=c(0,1),ylim=c(0,0.7),cex.lab=2,cex.axis=1.6,cex.main=2, colramp=colorRampPalette(col2), transformation = function(x) x^0.27,add=TRUE)
### bm yield vs qS
    # kinetic model
    i="BM_yield"
    j="qS"
    plot(0,1,las=1, yaxs="i", xaxs="i",xlim=llim[j][[1]], ylim=llim[i][[1]],xlab="Glc uptake rate (mM/s)",ylab=expression(paste("Biomass yield (g"["DW"],"/g"["Glc"],")")), cex.lab=2,cex.axis=1.6,cex.main=2,type="n")
    polygon(x=c(-500000,500000,500000,-500000),y=c(-500000,-500000,500000,500000),col=col2[1])
    smoothScatter(res_ss_var[filt,j],flux[filt,"v_GROWTH"]/(flux[filt,"v_PTS_4"]*0.00177*0.18),nrpoints=0,nbin=c(60,35),xlim=llim[j][[1]],ylim=llim[i][[1]],cex.lab=2,cex.axis=1.6,cex.main=2, colramp=colorRampPalette(col2), transformation = function(x) x^0.27,add=TRUE)
    # add experimental data
    tf <- !(is.na(bm) | is.na(qS))
    points(qS[tf],bm[tf],col=colors()[136],pch=16,cex=1.2)
    print(paste("nb of experimental data points = ", sum(tf), sep=""))
    # stoichiometric model
    i="YBM"
    j="vGlc_uptake"
    plot(0,1,las=1, yaxs="i", xaxs="i",xlim=c(0,1.5),ylim=c(0,0.7),xlab="Glc uptake rate (mM/s)",ylab=expression(paste("Biomass yield (g"["DW"],"/g"["Glc"],")")),cex.lab=2,cex.axis=1.6,cex.main=2,type="n")
    smoothScatter(data_sampling_S[,j],data_sampling_S[,i],nrpoints=0,nbin=c(60,35),xlim=c(0,1.5),ylim=c(0,0.7),cex.lab=2,cex.axis=1.6,cex.main=2, colramp=colorRampPalette(col2), transformation = function(x) x^0.27,add=TRUE)
### qO2 vs qS
    par(mgp=c(4,1,0))
    # kinetic model
    i="O2_uptake"
    j="qS"
    plot(0,1,las=1, yaxs="i", xaxs="i",xlim=llim[j][[1]], ylim=llim[i][[1]],xlab="Glc uptake rate (mM/s)",ylab=expression(paste("O"["2"]," uptake rate (mM/s)")),cex.lab=2,cex.axis=1.6,cex.main=2,type="n")
    polygon(x=c(-500000,500000,500000,-500000),y=c(-500000,-500000,500000,500000),col=col2[1])
    smoothScatter(res_ss_var[filt,j],res_ss_var[filt,i],nrpoints=0,nbin=c(60,35),xlim=llim[j][[1]],ylim=llim[i][[1]],cex.lab=2,cex.axis=1.6,cex.main=2, colramp=colorRampPalette(col2), transformation = function(x) x^0.27,add=TRUE)
    # add experimental data
    tf <- !(is.na(qO2) | is.na(qS))
    points(qS[tf],qO2[tf],col=colors()[136],pch=16,cex=1.2)
    print(paste("nb of experimental data points = ", sum(tf), sep=""))
    # stoichiometric model
    i="vO2_uptake"
    j="vGlc_uptake"
    plot(0,1,las=1, yaxs="i", xaxs="i",xlim=c(0,1.5),ylim=c(0,9),xlab="Glc uptake rate (mM/s)",ylab=expression(paste("O"["2"]," uptake rate (mM/s)")),cex.lab=2,cex.axis=1.6,cex.main=2,type="n")
    smoothScatter(data_sampling_S[,j],data_sampling_S[,i],nrpoints=0,nbin=c(60,35),xlim=c(0,1.5),ylim=c(0,9),cex.lab=2,cex.axis=1.6,cex.main=2, colramp=colorRampPalette(col2), transformation = function(x) x^0.27,add=TRUE)
### TCA vs mu
    par(mgp=c(4,1,0))
    # kinetic model
    plot(0,1,las=1, yaxs="i", xaxs="i",xlim=c(0,1),ylim=c(0,2.5),xlab=expression(paste("Growth rate (h"^"-1",")")),ylab="TCA cycle (% glc uptake)" ,cex.lab=2,cex.axis=1.6,cex.main=2,type="n")
    polygon(x=c(-500000,500000,500000,-500000),y=c(-500000,-500000,500000,500000),col=col2[1])
    smoothScatter(flux[filt,"v_GROWTH"]*3600,flux[filt,"v_GLT"]/flux[filt,"v_PTS_4"],nrpoints=0,xlim=c(0,1),ylim=c(0,2.5),cex.lab=2,cex.axis=1.6,cex.main=2,nbin=c(60,35), colramp=colorRampPalette(col2), transformation = function(x) x^0.27,add=TRUE)
    # add experimental data
    tf <- !(is.na(mu) | is.na(TCA))
    points(mu[tf],TCA[tf],col=colors()[136],pch=16,cex=1.2)
    print(paste("nb of experimental data points = ", sum(tf), sep=""))
    # stoichiometric model
    i="TCA_rel"
    j="mu"
    plot(0,1,las=1, yaxs="i", xaxs="i",xlim=c(0,1),ylim=c(0,2.5),xlab=expression(paste("Growth rate (h"^"-1",")")),ylab="TCA cycle (% glc uptake)",cex.lab=2,cex.axis=1.6,cex.main=2,type="n")
    smoothScatter(data_sampling_S[,j],data_sampling_S[,i],nrpoints=0,nbin=c(60,35),xlim=c(0,1),ylim=c(0,2.5),cex.lab=2,cex.axis=1.6,cex.main=2, colramp=colorRampPalette(col2), transformation = function(x) x^0.27,add=TRUE)
dev.off()


# Figure 6A-C
pdf(file = "Fig_6A-C.pdf",width=10,height=13)
    par(mfrow = c(4,2))
    par(mar=c(6,6,2,4))
    par(mgp=c(4,1,0))
### ATP prod vs NADH prod
    # kinetic model
    i="ATP_prod"
    j="NADH_prod"
    plot(0,1,las=1, yaxs="i", xaxs="i",xlim=llim[i][[1]], ylim=llim[j][[1]],xlab="NADH prod rate (mM/s)",ylab="ATP prod rate (mM/s)",cex.lab=2,cex.axis=1.6,cex.main=2,type="n")
    smoothScatter(res_ss_var[filt,i],res_ss_var[filt,j],nrpoints=0,nbin=c(60,35),xlim=llim[i][[1]],ylim=llim[j][[1]],cex.lab=2,cex.axis=1.6,cex.main=2, colramp=colorRampPalette(col2), transformation = function(x) x^0.27,add=TRUE)
    # add the correlation determined by Bordel et al. (2013)
    abline(a=0,b=0.35,col=colors()[136],lwd=2)
    # stoichiometric model
    i="vATP_prod"
    j="vNADH_prod"
    plot(0,1,las=1, yaxs="i", xaxs="i",xlim=c(0,40),ylim=c(0,60),xlab="NADH prod rate (mM/s)",ylab="ATP prod rate (mM/s)",cex.lab=2,cex.axis=1.6,cex.main=2,type="n")
    smoothScatter(data_sampling_S[,j],data_sampling_S[,i],nrpoints=0,nbin=c(60,35),xlim=c(0,40),ylim=c(0,60),cex.lab=2,cex.axis=1.6,cex.main=2, colramp=colorRampPalette(col2), transformation = function(x) x^0.27,add=TRUE)
### ATP yield vs biomass yield
    par(mgp=c(4,1,0))
    # kinetic model
    i="ATP_yield"
    j="BM_yield"
    plot(0,1,las=1, yaxs="i", xaxs="i",xlim=llim[j][[1]], ylim=llim[i][[1]],xlab=expression(paste("Biomass yield (g"["DW"],"/g"["Glc"],")")),ylab="ATP yield (molATP/molGlc)",cex.lab=2,cex.axis=1.6,cex.main=2,type="n")
    polygon(x=c(-500000,500000,500000,-500000),y=c(-500000,-500000,500000,500000),col=col2[1])
    smoothScatter(flux[filt,"v_GROWTH"]/(flux[filt,"v_PTS_4"]*0.00177*0.18),res_ss_var[filt,i],nrpoints=0,nbin=c(60,35),xlim=llim[j][[1]],ylim=llim[i][[1]],cex.lab=2,cex.axis=1.6,cex.main=2, colramp=colorRampPalette(col2), transformation = function(x) x^0.27,add=TRUE)
    # stoichiometric model
    i="YATP"
    j="YBM"
    plot(0,1,las=1, yaxs="i", xaxs="i",xlim=c(0,0.7),ylim=c(0,25),xlab=expression(paste("Biomass yield (g"["DW"],"/g"["Glc"],")")),ylab="ATP yield (molATP/molGlc)",cex.lab=2,cex.axis=1.6,cex.main=2,type="n")
    smoothScatter(data_sampling_S[,j],data_sampling_S[,i],nrpoints=0,nbin=c(60,35),xlim=c(0,0.7),ylim=c(0,25),cex.lab=2,cex.axis=1.6,cex.main=2, colramp=colorRampPalette(col2), transformation = function(x) x^0.27,add=TRUE)
### enzyme cost vs sum of fluxes
    i="enz_cost"
    j="sum_fluxes"
    plot(0,1,las=1, yaxs="i", xaxs="i",xlim=c(0,60),ylim=c(0,250),xlab="sum of fluxes",ylab="enzyme investment (AU)",cex.lab=2,cex.axis=1.6,cex.main=2,type="n")
    smoothScatter(res_ss_var[filt,j],res_ss_var[filt,i],nrpoints=0,nbin=c(60,35),xlim=c(0,60),ylim=c(0,250),cex.lab=2,cex.axis=1.6,cex.main=2, colramp=colorRampPalette(col2), transformation = function(x) x^0.27,add=TRUE)
### sum of fluxes per glucose uptake rate vs ATP yield 
    i="flux_per_substrate"
    j="ATP_yield"
    plot(0,1,las=1, yaxs="i", xaxs="i",xlim=c(2.298,23.8), ylim=c(31.28541,200),xlab="ATP yield",ylab="sum of fluxes per glc upt. rate",cex.lab=1.7,cex.axis=1.6,cex.main=2,type="n")
    smoothScatter(res_ss_var[filt,j],res_ss_var[filt,i],nrpoints=0,nbin=c(60,35),xlim=c(2.298,23.8),ylim=c(31.28541,200),cex.lab=2,cex.axis=1.6,cex.main=2, colramp=colorRampPalette(col2), transformation = function(x) x^0.5,add=TRUE)
### growth rate per sum of fluxes vs sum of fluxes per glucose uptake rate
    j="flux_per_substrate"
    i="mu_per_flux"
    plot(0,1,las=1, yaxs="i", xaxs="i",xlim=c(31.48541,200), ylim=c(0,0.025*3600),xlab="sum of fluxes per glc upt. rate",ylab="mu per sum of fluxes",cex.lab=2,cex.axis=1.6,cex.main=2,type="n")
    smoothScatter(res_ss_var[filt,j],res_ss_var[filt,i]*3600,nrpoints=0,nbin=c(60,35),xlim=c(31.48541,200),ylim=c(0,0.025*3600),cex.lab=2,cex.axis=1.6,cex.main=2, colramp=colorRampPalette(col2), transformation = function(x) x^0.5,add=TRUE)
dev.off()


# Figure 8
pdf(file = "Fig_8.pdf",width=10,height=13)
    par(mfrow = c(4,2))
    par(mar=c(6,6,2,4))
    par(mgp=c(4,1,0))
    # distribution of metabolite concentrations
    a<-hist(res_ss_var[filt,"sum_meta"],xlim=c(0,400),n=max(res_ss_var[filt,"sum_meta"])/10,las=1,col="steelblue",border="steelblue4")
    par(new=TRUE)
    plot(c(5,(a$breaks[1:length(a$breaks)-1]+a$breaks[2:length(a$breaks)])/2), c(0,cumsum(a$counts)/sum(a$counts)),las=1,lwd=2,xlim=c(0,400),type="l",col=colors()[136],xaxt="n",yaxt="n",xlab="",ylab="")
    axis(4,las=1)
    # plot a line at 1/3 and 3 times the total intracellular pool of the initial model
    abline(v=15.7, col=c("sienna1"), lwd=3)
    abline(v=158, col=c("sienna1"), lwd=3)
dev.off()

setwd(cur_dir)
