# Supplementary material for: Metabolic regulation is sufficient for global and robust coordination of glucose uptake, catabolism, energy production and growth in Escherichia coli
Source: PLoS Comput Biol. 2017 Feb 10;13(2):e1005396. doi: 10.1371/journal.pcbi.1005396 (PMC5328398; doi:10.1371/journal.pcbi.1005396)
Supplement: S1 Code — (ZIP) [file pcbi.1005396.s006.zip › sample_K_model.R]

# Time limits to compute steady-states
times=c(0,1e9)

# Relative and absolute errors for the ODE solver
rto=1e-10
ato=1e-12

# Cost vector for calculation of enzyme investment
#	cost=[enzyme]*nb amino acids
#	nb amino acids: taken from EcoCyc
#   [enzyme]: Calculated from proteomics data published by Ishii et al., Science, 2007. When
#			  the concentration was not available for a particular enzyme, it was assumed to
#			  be the average concentration of all other enzymes.
#			  Molecular weight of proteins were taken from EcoCyc, and the cytosolic volume
#			  was assumed to be 1.77 mL/gDW (Chassagnole et al., 2002).
cp<-c("v_PGI_Vmax"=0.919994255,"v_PFK_Vmax"=5.76,"v_FBP_Vmax"=0.464706215,"v_FBA_Vmax"=4.659307547,"v_TPI_Vmax"=0.355367232,"v_PGK_Vmax"=1.74381976,"v_GDH_Vmax"=9.960451977,"v_GPM_Vmax"=6.695961498,"v_ENO_Vmax"=7.056742815,"v_PYK_Vmax"=3.306192534,"v_PGL_Vmax"=0.545433145,"v_ZWF_Vmax"=0.339816384,"v_EDA_Vmax"=1.372958398,"v_EDD_Vmax"=10.854,"v_RPE_Vmax"=0.161186441,"v_RPI_Vmax"=0.17047081,"v_GND_Vmax"=1.993220339,"v_GLT_Vmax"=14.1730226,"v_LPD_Vmax"=35.99138499,"v_SK_Vmax"=12.186,"v_SDH_Vmax"=2.958686441,"v_SQR_k"=6.682855828,"v_FUMA_Vmax"=0.828941134,"v_MDH_Vmax"=5.616,"v_MAD_Vmax"=10.17,"v_MQO_Vmax"=9.864,"v_PPS_Vmax"=0.740435835,"v_PCK_Vmax"=2.917719569,"v_PPC_Vmax"=1.995480226,"v_ADK_k"=0.068064449,"v_CYA_k"=15.264,"v_DOS_k"=4.95,"v_PDH_Vmax"=23.68751104,"v_PTA_Vmax"=0.226595522,"v_ACK_Vmax"=3.042964131,"v_ACS_Vmax"=2.020872567,"v_NDHI_k"=8.7804,"v_NDHII_k"=7.812,"v_CYTBO_k"=23.238,"v_ATP_SYN_k"=88.074,"v_PNT_k"=3.4992,"v_ACEA_Vmax"=12.31096987,"v_ACEB_Vmax"=3.829369115,"tkt"=9.282,"tal"=3.804,"ei"=3.861226069,"eiia"=0.8361619755,"eiicb"=0.185940496,"hpr"=0.462572007,"ACN"=15.57,"icd"=17.888)

# Create matrices to store the simulation results at each iteration (steady-state metabolite
# concentrations, fluxes, and systemic variables - e.g. ATP, NADH and NADPH production rates)
#   parameters
pa<-matrix(0,nrow=niter+1,ncol=length(c(params[names(cp)[names(cp) %in% names(params)]],yini[names(cp)[names(cp) %in% names(yini)]],params["v_GROWTH_Vmax"],params["v_ACN_1_Vmax"],params["v_ACN_2_Vmax"])),dimnames=list("it"=NULL,"parameters"=names(c(params[names(cp)[names(cp) %in% names(params)]],yini[names(cp)[names(cp) %in% names(yini)]],params["v_GROWTH_Vmax"],params["v_ACN_1_Vmax"],params["v_ACN_2_Vmax"]))))
#   steady-state variables
res_ss_var<-matrix(NA,nrow=niter+1,ncol=17,dimnames=list("it"=NULL,"res"=c("mu_max","enz_cost","qS","BM_yield","ATP_prod","NADH_prod","NADPH_prod","O2_uptake","sum_meta","sum_fluxes","ATP_yield","ATP_per_flux","mu_per_flux","NADH_yield","cost_per_flux","flux_per_substrate","NADPH_yield")))
#   metabolite concentrations
meta<-matrix(NA,nrow=niter+1,ncol=length(yini),dimnames=list("it"=NULL,"res"=names(yini)))
#   fluxes
flux<-matrix(NA,nrow=niter+1,ncol=length(fn),dimnames=list("it"=NULL,"res"=fn))

# Initialize parameter values and initial concentrations (calibrated model)
alim<-1.e-4
params_ctrl<-params
yini_ctrl<-yini
pa[1,]<-c(params_ctrl[names(cp)[names(cp) %in% names(params)]],yini[names(cp)[names(cp) %in% names(yini)]],params_ctrl["v_GROWTH_Vmax"],params_ctrl["v_ACN_1_Vmax"],params_ctrl["v_ACN_2_Vmax"])
# Simulate steady-state under glucose excess
yini_ctrl["GLCx"]<-10
sim<-runsteady(y=yini_ctrl,
               func="derivs",
               times=c(0,1e6),
               parms=params_ctrl[names(params) %ni% c("v_FEED")],
               dllname="ThEcoli_ss",
               initfunc="initmod",
               nout=0,
               atol=ato,
               rtol=rto)
# Calculate fluxes, metabolite concentrations and systemic variables
meta[1,]<-sim$y
flxi<-.Fortran("flx_cal",
               y=as.double(sim$y),
               y2=as.double(params_ctrl[names(params) %ni% c("v_FEED")]),
               ydot=as.double(rep(0,69)))$ydot
flux[1,]<-flxi
vatp<-flxi[which(fn=="v_PGK")]+flxi[which(fn=="v_PYK")]-flxi[which(fn=="v_PFK")]+flxi[which(fn=="v_SK")]-flxi[which(fn=="v_PPS")]+flxi[which(fn=="v_ACK")]-flxi[which(fn=="v_ACS")]+flxi[which(fn=="v_ATP_SYN")]
vnadph<-flxi[which(fn=="v_GND")]+flxi[which(fn=="v_ICD")]+flxi[which(fn=="v_ZWF")]-flxi[which(fn=="v_PNT")]
vnadh<-flxi[which(fn=="v_GDH")]+flxi[which(fn=="v_MAD")]+flxi[which(fn=="v_PDH")]+flxi[which(fn=="v_LPD")]+flxi[which(fn=="v_PNT")]
mu<-flxi[length(fn)]*3600
res_ss_var[1,1]<-mu
res_ss_var[1,2]<-sum(cp)/10
res_ss_var[1,3]<-flxi[57]
res_ss_var[1,4]<-mu/flxi[57]
res_ss_var[1,5]<-vatp
res_ss_var[1,6]<-vnadh
res_ss_var[1,7]<-vnadph
res_ss_var[1,8]<-flxi[47]
res_ss_var[1,9]<-sum(sim$y[colnames(meta) %ni% c("FEED","GLCx","ACEx","GLCp","Px","Pp","ACEp")])
res_ss_var[1,10]<-sum(abs(flxi[fn %ni% c("v_GLC_feed")]))
res_ss_var[1,11]<-vatp/flxi[57]
res_ss_var[1,12]<-vatp/sum(abs(flxi[fn %ni% c("v_GLC_feed")]))
res_ss_var[1,13]<-mu/sum(abs(flxi[fn %ni% c("v_GLC_feed")]))
res_ss_var[1,14]<-vnadh/flxi[57]
res_ss_var[1,15]<-sum(cp)/10/sum(abs(flxi[fn %ni% c("v_GLC_feed")]))
res_ss_var[1,16]<-sum(abs(flxi[fn %ni% c("v_GLC_feed")]))/flxi[57]
res_ss_var[1,17]<-vnadph/flxi[57]

# Run Monte Carlo analysis: calculate steady-states for 'niter" sets of random enzyme levels
for (n in seq(2,niter+1,1)){
    # initialize parameters
    params_ctrl<-params
    yini_ctrl<-yini
    # generate random set of enzyme levels, and calculate cost
    tm<-10**runif(length(names(cp[names(cp) %in% names(params)])),-log10(fct),log10(fct))
    params_ctrl[names(cp[names(cp) %in% names(params)])]<-params[names(cp[names(cp) %in% names(params)])]*tm
    cost<-sum(tm*cp[names(cp) %in% names(params)])
    for (i in names(cp[names(cp) %in% names(yini)])){
        if (i %ni% c("tkt","tal")){
            tm<-10**runif(1,-log10(fct),log10(fct))
            tm<-runif(1,1/fct,fct)
            yini_ctrl[i]<-yini[i]*tm
            yini_ctrl[paste(i,"P",sep="")]<-yini[paste(i,"P",sep="")]*tm
            cost<-cost+tm*cp[i]
        }
    }
    tm<-10**runif(1,-log10(fct),log10(fct))
    params_ctrl["v_ACN_1_Vmax"]<-params["v_ACN_1_Vmax"]*tm
    params_ctrl["v_ACN_2_Vmax"]<-params["v_ACN_2_Vmax"]*tm
    cost<-cost+tm*cp["ACN"]
    tm<-10**runif(1,-log10(fct),log10(fct))
    yini_ctrl["tal"]<-yini["tal"]*tm
    yini_ctrl["talC3"]<-yini["talC3"]*tm
    cost<-cost+tm*cp["tal"]
    tm<-10**runif(1,-log10(fct),log10(fct))
    yini_ctrl["tkt"]<-yini["tkt"]*tm
    yini_ctrl["tktC2"]<-yini["tktC2"]*tm
    cost<-cost+tm*cp["tkt"]
    tm<-10**runif(1,-log10(fct),log10(fct))
    params_ctrl["v_GROWTH_Vmax"]<-params["v_GROWTH_Vmax"]*tm
    pa[n,]<-c(params_ctrl[names(cp)[names(cp) %in% names(params)]],yini_ctrl[names(cp)[names(cp) %in% names(yini)]],params_ctrl["v_GROWTH_Vmax"],params_ctrl["v_ACN_1_Vmax"],params_ctrl["v_ACN_2_Vmax"])
    # solve steady-state under glucose excess
    yini_ctrl["GLCx"]<-10
    sim<-c()
    withRestarts(
        tryCatch(
            sim<-runsteady(y=yini_ctrl,
                           func="derivs",
                           times=c(0,1e6),
                           parms=params_ctrl[names(params) %ni% c("v_FEED")],
                           dllname="ThEcoli_ss",
                           initfunc="initmod",
                           nout=0,
                           atol=ato,
                           rtol=rto,
                           stol=1e-6),
            finally = print(paste("it=",n,sep=""))), 
        abort = function(){})
    # check that a steady-state with non-zero fluxes is reached
    if (!is.null(head(sim))){
        if (attr(sim,"steady") == TRUE){
            flxi<-.Fortran("flx_cal",
                           y=as.double(sim$y),
                           y2=as.double(params_ctrl[names(params) %ni% c("v_FEED")]),
                           ydot=as.double(rep(0,69)))$ydot
            if (flxi[57]>alim){
                # calculate systemic variables
                meta[n,]<-sim$y
                flux[n,]<-flxi
                vatp<-flxi[which(fn=="v_PGK")]+flxi[which(fn=="v_PYK")]-flxi[which(fn=="v_PFK")]+flxi[which(fn=="v_SK")]-flxi[which(fn=="v_PPS")]+flxi[which(fn=="v_ACK")]-flxi[which(fn=="v_ACS")]+flxi[which(fn=="v_ATP_SYN")]
                vnadph<-flxi[which(fn=="v_GND")]+flxi[which(fn=="v_ICD")]+flxi[which(fn=="v_ZWF")]-flxi[which(fn=="v_PNT")]
                vnadh<-flxi[which(fn=="v_GDH")]+flxi[which(fn=="v_MAD")]+flxi[which(fn=="v_PDH")]+flxi[which(fn=="v_LPD")]+flxi[which(fn=="v_PNT")]
                mu<-flxi[length(fn)]*3600
                res_ss_var[n,1]<-mu
                res_ss_var[n,2]<-cost/10
                res_ss_var[n,3]<-flxi[57]
                res_ss_var[n,4]<-mu/flxi[57]
                res_ss_var[n,5]<-vatp
                res_ss_var[n,6]<-vnadh
                res_ss_var[n,7]<-vnadph
                res_ss_var[n,8]<-flxi[47]
                res_ss_var[n,9]<-sum(sim$y[colnames(meta) %ni% c("FEED","GLCx","ACEx","GLCp","Px","Pp","ACEp")])
                res_ss_var[n,10]<-sum(abs(flxi[fn %ni% c("v_GLC_feed")]))
                res_ss_var[n,11]<-vatp/flxi[57]
                res_ss_var[n,12]<-vatp/sum(abs(flxi[fn %ni% c("v_GLC_feed")]))
                res_ss_var[n,13]<-mu/sum(abs(flxi[fn %ni% c("v_GLC_feed")]))
                res_ss_var[n,14]<-vnadh/flxi[57]
                res_ss_var[n,15]<-cost/10/sum(abs(flxi[fn %ni% c("v_GLC_feed")]))
                res_ss_var[n,16]<-sum(abs(flxi[fn %ni% c("v_GLC_feed")]))/flxi[57]
                res_ss_var[n,17]<-vnadph/flxi[57]
            }
        }
    }
}

# Get only steady-states with non-zero fluxes
filt<-(!is.na(flux[,1]))

# Gather all the results for correlation analysis
lvn  <- c("YBM","YNADPH","mu/flux","mu","vNADPH_prod","vGlc_uptake","vO2_uptake","vNADH_prod","vATP_prod","sum_fluxes","sum_metabolites","ATP/flux","enz. cost","enz. cost/flux","flux/vGlc_uptake","YATP","YNADH","EMP","PPP","EDD","TCA","GS","ACE","EMP_rel","PPP_rel","EDD_rel","TCA_rel","GS_rel","ACE_rel")
orde <- c("BM_yield","NADPH_yield","mu_per_flux","mu_max","NADPH_prod","qS","O2_uptake","NADH_prod","ATP_prod","sum_fluxes","sum_meta","ATP_per_flux","enz_cost","cost_per_flux","flux_per_substrate","ATP_yield","NADH_yield")
data_sampling_K <- cbind(res_ss_var[filt,orde],
                         flux[filt,"v_PGI"],
                         flux[filt,"v_GND"],
                         flux[filt,"v_EDD"],
                         flux[filt,"v_GLT"],
                         flux[filt,"v_ACEA"],
                         flux[filt,"v_PTA"],
                         flux[filt,"v_PGI"]/flux[filt,"v_PTS_4"],
                         flux[filt,"v_GND"]/flux[filt,"v_PTS_4"],
                         flux[filt,"v_EDD"]/flux[filt,"v_PTS_4"],
                         flux[filt,"v_GLT"]/flux[filt,"v_PTS_4"],
                         flux[filt,"v_ACEA"]/flux[filt,"v_PTS_4"],
                         flux[filt,"v_PTA"]/flux[filt,"v_PTS_4"])
colnames(data_sampling_K) <- lvn

# Save results
if (save_res==TRUE){
    setwd(subDirD)
    # all parameters
    save(pa,file="mc_pa.RData")
    # all fluxes
    save(flux,file="mc_flux.RData")
    # all metabolite concentrations
    save(meta,file="mc_meta.RData")
    # steady-state variables considered in the paper
    save(res_ss_var,file="mc_ss_var.RData")
    setwd(cur_dir)
}
