# Supplementary material for: Metabolic regulation is sufficient for global and robust coordination of glucose uptake, catabolism, energy production and growth in Escherichia coli
Source: PLoS Comput Biol. 2017 Feb 10;13(2):e1005396. doi: 10.1371/journal.pcbi.1005396 (PMC5328398; doi:10.1371/journal.pcbi.1005396)
Supplement: S1 Code — (ZIP) [file pcbi.1005396.s006.zip › sample_S_model.m]

%%%%%%%%%%%%%%%%%%%%%%%%%%%%%%%%%%%%%%%%%%%%%%%%%%%%%%%%%%%%%%%%%%%%%%%%%%%%%%%%%%%%%%%%%%%%%%%%%%%%%%%%%%%%%%%%%%%%%%%%%%%%%%%%%%%%%%%%%%%%%%%%%%%%%%%
% This file contains supporting information of the following publication:
%
% Metabolic Regulation is Sufficient for Global and Robust Coordination of Glucose Uptake, Catabolism, Energy Production and Growth in Escherichia coli
% by Pierre Millard, Kieran Smallbone and Pedro Mendes
%
% This Matlab script allows to:
%   i) determine the boundaries of the solution space of the stoichiometric model presented in the publication, and reproduce Figure 7
%   ii) perform random sampling of the solution space of the stoichiometric model, as described in the publication.
%
% This script can be run using the following command:
%
%   "C:\<a long path here>\matlab.exe" -nodisplay -nosplash -nodesktop -r "run('C:\<sup info directory>\sample_S_model.m');"
% 
% author: pierre.millard@insa-toulouse.fr
%
% copyright MCISB, 2014
% copyright INRA, 2014
%%%%%%%%%%%%%%%%%%%%%%%%%%%%%%%%%%%%%%%%%%%%%%%%%%%%%%%%%%%%%%%%%%%%%%%%%%%%%%%%%%%%%%%%%%%%%%%%%%%%%%%%%%%%%%%%%%%%%%%%%%%%%%%%%%%%%%%%%%%%%%%%%%%%%%%


%%%%%%%%%%%%%%%%%%%%%%%%%%%%
% INITIALIZE COBRA TOOLBOX %
%%%%%%%%%%%%%%%%%%%%%%%%%%%%

% Load Cobra toolbox
% uncomment the following line and change the path to Cobra toolbox if it is not in Matlab path
% cd('/home_net/millard/cobratoolbox/cobratoolbox-master')
initCobraToolbox
changeCobraSolver('glpk', 'milp')
% uncomment the following line and change the path to sup data folder, where the simulation results will be saved
% cd('/home_net/millard/si_pcb')

% Create results directories
curdir = cd
%   simulated data sets
datadir = fullfile(curdir, 'res_data')
if ~exist(datadir)
	mkdir(datadir);
end
%   figures
figdir = fullfile(curdir, 'res_figs')
if ~exist(figdir)
	mkdir(figdir);
end
%   temporary matlab files
tmpdir = fullfile(datadir, 'tmp_matlab')
if ~exist(tmpdir)
	mkdir(tmpdir);
end

% Stoichiometric model
modelf = fullfile(curdir, 'ecoli_S_model', 'ecoli_S_model.xml')

%%%%%%%%%%%%%%%%%%%%%%%%%%%%%%%%%%%%%%%%%%%%%
% IDENTIFY BOUNDARIES OF THE SOLUTION SPACE %
%%%%%%%%%%%%%%%%%%%%%%%%%%%%%%%%%%%%%%%%%%%%%

% Load metabolic model
model = readCbModel(modelf);

% Glucose uptake vs growth rate
growthRatesmax = [];
growthRatesmin = [];
qS = [];
model = changeObjective(model, 'Biomass_Ecoli_core_w_GAM');
model = changeRxnBounds(model, 'Biomass_Ecoli_core_w_GAM', 0, 'l');
model = changeRxnBounds(model, 'Biomass_Ecoli_core_w_GAM', 1000, 'u');
for i = 0:150
	model = changeRxnBounds(model, 'EX_glc(e)', -i/100, 'b');
	FBAsolution = optimizeCbModel(model, 'max');
	growthRatesmax = [growthRatesmax;FBAsolution.f*3600];
	FBAsolution = optimizeCbModel(model, 'min');
	growthRatesmin = [growthRatesmin;FBAsolution.f*3600];
	qS=[qS;i/100];
end

% Glucose uptake vs O2 uptake rate
O2max = [];
O2min = [];
model = changeObjective(model, 'CYTBD');
model = changeRxnBounds(model, 'Biomass_Ecoli_core_w_GAM', 0, 'l');
model = changeRxnBounds(model, 'Biomass_Ecoli_core_w_GAM', 1000, 'u');
for i = 0:150
	model = changeRxnBounds(model, 'EX_glc(e)', -i/100, 'b');
	FBAsolution = optimizeCbModel(model, 'max');
	O2max = [O2max;FBAsolution.f];
	FBAsolution = optimizeCbModel(model, 'min');
	O2min = [O2min;FBAsolution.f];
end

% Glucose uptake vs biomass yield
Ymin = [];
Ymax = [];
model = changeObjective(model, 'Biomass_Ecoli_core_w_GAM');
model = changeRxnBounds(model, 'Biomass_Ecoli_core_w_GAM', 0, 'l');
model = changeRxnBounds(model, 'Biomass_Ecoli_core_w_GAM', 1000, 'u');
for i = 1:150
	model = changeRxnBounds(model, 'EX_glc(e)', -i/100, 'b');
	FBAsolution = optimizeCbModel(model, 'max');
	Ymax = [Ymax;FBAsolution.f/(i/100*0.00177*0.18)];
	FBAsolution = optimizeCbModel(model, 'min');
	Ymin = [Ymin;FBAsolution.f/(i/100*0.00177*0.18)];
end

% Glucose uptake vs relative TCA flux
cs_max = [];
cs_min = [];
qS_max = [];
mu = [];
for j = [1 115]
	model = changeRxnBounds(model, 'EX_glc(e)', -j/50, 'b');
	model = changeRxnBounds(model, 'Biomass_Ecoli_core_w_GAM', 0, 'l');
	model = changeRxnBounds(model, 'Biomass_Ecoli_core_w_GAM', 1000, 'u');
	model = changeObjective(model, 'Biomass_Ecoli_core_w_GAM');
	FBAsolution1 = optimizeCbModel(model, 'max');
	imax = FBAsolution1.f*50*3600;
	for i = 0:imax
		model = changeRxnBounds(model, 'Biomass_Ecoli_core_w_GAM', i/50/3600, 'b');
		mu = [mu;i/50];
		qS_max = [qS_max;-j/50];
		% for TCA
		model = changeObjective(model, 'CS');
		FBAsolution2 = optimizeCbModel(model, 'max');
		cs_max = [cs_max;FBAsolution2.f];
		FBAsolution2 = optimizeCbModel(model, 'min');
		cs_min = [cs_min;FBAsolution2.f];
	end
end

% Plot Figure 7
%    panel A: Glc uptake rate vs Growth rate
subplot(2,2,1)
	hold on;
	X=[reshape(qS,1,151),fliplr(reshape(qS,1,151))];
	Y=[reshape(growthRatesmin,1,151),fliplr(reshape(growthRatesmax,1,151))];
	fill(Y,X,[0.000,0.447,0.741]); 
	plot(growthRatesmax,qS);
	plot(growthRatesmin,qS);
	axis([0 1 0 1.5])
	box on
	xlabel('Growth rate (h-1)')
	ylabel('Glc uptake rate (mM/s)')
%    panel B: TCA cycle vs Growth rate
subplot(2,2,2)
	hold on;
	X=[reshape(mu,1,98),fliplr(reshape(mu,1,98))];
	Y=[reshape(-cs_max./qS_max,1,98),fliplr(reshape(-cs_min./qS_max,1,98))];
	fill(X,Y,[0.000,0.447,0.741]); 
	plot(mu,-cs_max/qS_max);
	plot(mu,-cs_min/qS_max);
	axis([0 1 0 2])
	box on
	xlabel('Growth rate (h-1)')
	ylabel('TCA cycle (% glc uptake)')
%    panel C: O2 uptake rate vs Glc uptake rate
subplot(2,2,3)
	hold on;
	X=[reshape(qS,1,151),fliplr(reshape(qS,1,151))];
	Y=[reshape(O2max,1,151),fliplr(reshape(O2min,1,151))];
	fill(X,Y,[0.000,0.447,0.741]); 
	plot(qS,O2max,'DisplayName','O2VarO2(1:501,1)','YDataSource','O2VarO2(1:501,1)');
	plot(qS,O2min,'DisplayName','O2VarO2(1:501,1)','YDataSource','O2VarO2(1:501,1)');
	box on
	xlabel('Glc uptake rate (mM/s)')
	ylabel('O2 uptake rate (mM/s)')
%    panel D: Biomass yield vs Glc uptake rate
subplot(2,2,4)
	hold on;
	X=[reshape(qS([2:end]),1,150),fliplr(reshape(qS([2:end]),1,150))];
	Y=[reshape(Ymin,1,150),fliplr(reshape(Ymax,1,150))];
	fill(X,Y,[0.000,0.447,0.741]); 
	plot(qS([2:end]),Ymin,'DisplayName','O2VarO2(1:501,1)','YDataSource','O2VarO2(1:501,1)');
	plot(qS([2:end]),Ymax,'DisplayName','O2VarO2(1:501,1)','YDataSource','O2VarO2(1:501,1)');
	box on
	xlabel('Glc uptake rate (mM/s)')
	ylabel('Biomass yield (gDW/gGlc)')

% Save
cd(figdir)
saveas(gcf,'Fig_7.png')
cd(curdir)


%%%%%%%%%%%%%%%%%%%%%%%%%%%%%%%%%%%%%%%%%
% RANDOM SAMPLING OF THE SOLUTION SPACE %
%%%%%%%%%%%%%%%%%%%%%%%%%%%%%%%%%%%%%%%%%

% Load metabolic model
model = readCbModel(modelf);

% Sampler options
% Note: here only 10,000 samples are generated (vs 600,000 in the paper)
options.nWarmupPoints = 5000
options.nPointsPerFile = 2000
options.nStepsPerPoint = 200
options.nPointsReturned = 10000

% Run ACHR sampler
cd(tmpdir)
[modelSampling,samples] = sampleCbModel(model,'tmp','ACHR',options)
cd(curdir)

% Save results in 'mc_S_samples.mat'
cd(datadir)
save mc_S_samples.mat samples
cd(curdir)
